# Supplementary material for: 2-Propyl 3,3-dibromo-2-hydroxy­pyrrolidine-1-carboxyl­ate
Source: Acta Crystallogr Sect E Struct Rep Online. 2010 Feb 13;66(Pt 3):o597. doi: 10.1107/S1600536810005106 (PMC2983708; doi:10.1107/S1600536810005106)
Supplement: Supplementary file 1 [file e-66-0o597-sup1.cif]

##############################################################################
###                                                                        ###
###        Electronic paper (Acta Crystallographica Section E)             ###
###                                                                        ###
##############################################################################
#                                                                            #
# This CIF contains the data in a paper accepted for publication in Acta     #
# Crystallographica Section E. It conforms to the requirements of Notes      #
# for Authors for Section E, and has been peer reviewed under the auspices   #
# of the IUCr Commission on Journals.                                        #
#                                                                            #
# Full details of the Crystallographic Information File format               #
# are given in the paper "The Crystallographic Information File (CIF):       #
# a New Standard Archive File for Crystallography" by S. R. Hall, F. H.      #
# Allen and I. D. Brown [Acta Cryst. (1991), A47, 655-685].                  #
#                                                                            #
# The current version of the core CIF dictionary is obtainable from          #
# ftp://ftp.iucr.org/pub/cif_core.dic. The current version number is 2.4.    #
#                                                                            #
# Software is freely available for graphical display of the structure(s) in  #
# this CIF.  For information consult the CIF home page http://www.iucr.org/  #
# cif/home.html                                                              #
#                                                                            #
# This file may be used for bona fide research purposes within the           #
# scientific community so long as proper attribution is given to the journal # 
# article from which it was obtained.                                        #
#                                                                            #
##############################################################################
                                             
data_I
_audit_creation_method     SHELXL-97
_chemical_name_systematic
;
2-Propyl 3,3-dibromo-2-hydroxypyrrolidine-1-carboxylate
;
_chemical_name_common     ?
_chemical_formula_moiety     'C8 H13 Br2 N O3'
_chemical_formula_sum     'C8 H13 Br2 N O3'
_chemical_formula_iupac     'C8 H13 Br2 N O3'
_chemical_formula_weight     331.01
_chemical_melting_point     ?
_symmetry_cell_setting     monoclinic
_symmetry_space_group_name_H-M     'P 21/n'
_symmetry_space_group_name_Hall     '-P 2yn'
loop_
    _symmetry_equiv_pos_as_xyz
    'x, y, z'
    '-x+1/2, y+1/2, -z+1/2'
    '-x, -y, -z'
    'x-1/2, -y-1/2, z-1/2'
_cell_length_a     10.1061(5)
_cell_length_b     5.9914(3)
_cell_length_c     18.5496(9)
_cell_angle_alpha     90.00
_cell_angle_beta     95.880(2)
_cell_angle_gamma     90.00
_cell_volume     1117.26(10)
_cell_formula_units_Z     4
_cell_measurement_reflns_used     4995
_cell_measurement_theta_min     2.21
_cell_measurement_theta_max     36.30
_cell_measurement_temperature     100(2)
_exptl_crystal_description     rod
_exptl_crystal_colour     colourless
_exptl_crystal_size_max     0.44
_exptl_crystal_size_mid     0.16
_exptl_crystal_size_min     0.11
_exptl_crystal_density_diffrn     1.968
_exptl_crystal_density_meas     ?
_exptl_crystal_density_method     'not measured'
_exptl_crystal_F_000     648
_exptl_absorpt_coefficient_mu     7.238
_exptl_absorpt_correction_type     multi-scan
_exptl_absorpt_process_details     '(TWINABS; Sheldrick, 1996)'
_exptl_absorpt_correction_T_min     0.1437
_exptl_absorpt_correction_T_max     0.5142
_exptl_special_details
;
1<i>H</i>- NMR (300 MHz, CDCl3) \d ppm 1.26 (d, J = 6.0 Hz, 6H), 2.78 (m, 1H),
3.00 (m, 1H), 3.55 (m, 2H), 4.65 (s, 1H), 5.00 (m, 1H), 5.66 (d, J = 18.6 Hz,
1H)
13 C-NMR (75 MHz, CDCl3) \d ppm 22.6, 43.4, 44.6, 64.9, 70.2, 77.9, 155.3
;
_diffrn_ambient_temperature     100(2)
_diffrn_radiation_type     MoK\a
_diffrn_radiation_wavelength     0.71073
_diffrn_radiation_source     'fine-focus sealed tube with Miracol optics'
_diffrn_radiation_monochromator     graphite
_diffrn_measurement_device_type     'Bruker Kappa APEXII DUO CCD'
_diffrn_measurement_method     '\f and \w scans'
_diffrn_detector_area_resol_mean     ?
_diffrn_reflns_number     34994
_diffrn_reflns_av_R_equivalents     0.0416
_diffrn_reflns_av_sigmaI/netI     0.0357
_diffrn_reflns_theta_min     2.21
_diffrn_reflns_theta_max     36.38
_diffrn_reflns_theta_full     36.38
_diffrn_measured_fraction_theta_max     0.995
_diffrn_measured_fraction_theta_full     0.995
_diffrn_reflns_limit_h_min     -16
_diffrn_reflns_limit_h_max     16
_diffrn_reflns_limit_k_min     0
_diffrn_reflns_limit_k_max     9
_diffrn_reflns_limit_l_min     0
_diffrn_reflns_limit_l_max     30
_refine_special_details
;
Refinement of <i>F</i>^2^ against ALL reflections. The weighted
<i>R</i>-factor wR and goodness of fit <i>S</i> are based on <i>F</i>^2^,
conventional <i>R</i>-factors <i>R</i> are based on <i>F</i>, with <i>F</i>
set to zero for negative <i>F</i>^2^. The threshold expression of
<i>F</i>^2^ > \s(<i>F</i>^2^) is used only for calculating
<i>R</i>-factors(gt) etc. and is not relevant to the choice of reflections for
refinement. <i>R</i>-factors based on <i>F</i>^2^ are statistically about
twice as large as those based on <i>F</i>, and <i>R</i>- factors based on ALL
data will be even larger.
;
_reflns_number_total     9572
_reflns_number_gt     7956
_reflns_threshold_expression     I>2\s(I)
_refine_ls_structure_factor_coef     Fsqd
_refine_ls_matrix_type     full
_refine_ls_R_factor_all     0.0445
_refine_ls_R_factor_gt     0.0324
_refine_ls_wR_factor_gt     0.0772
_refine_ls_wR_factor_ref     0.0824
_refine_ls_goodness_of_fit_ref     1.028
_refine_ls_restrained_S_all     1.028
_refine_ls_number_reflns     9572
_refine_ls_number_parameters     138
_refine_ls_number_restraints     0
_refine_ls_hydrogen_treatment     mixed
_refine_ls_weighting_scheme     calc
_refine_ls_weighting_details
         'calc w=1/[\s^2^(Fo^2^)+(0.0410P)^2^+0.6397P] where P=(Fo^2^+2Fc^2^)/3'
_atom_sites_solution_hydrogens     difmap
_atom_sites_solution_primary     direct
_atom_sites_solution_secondary     difmap
_refine_ls_shift/su_max     0.000
_refine_ls_shift/su_mean     0.000
_refine_diff_density_max     1.414
_refine_diff_density_min     -0.770
_refine_ls_extinction_method     none
_refine_ls_extinction_coef     ?
loop_
    _atom_type_symbol
    _atom_type_description
    _atom_type_scat_dispersion_real
    _atom_type_scat_dispersion_imag
    _atom_type_scat_source
    'C' 'C' 0.0033 0.0016
                         'International Tables Vol C Tables 4.2.6.8 and 6.1.1.4'
    'H' 'H' 0.0000 0.0000
                         'International Tables Vol C Tables 4.2.6.8 and 6.1.1.4'
    'N' 'N' 0.0061 0.0033
                         'International Tables Vol C Tables 4.2.6.8 and 6.1.1.4'
    'O' 'O' 0.0106 0.0060
                         'International Tables Vol C Tables 4.2.6.8 and 6.1.1.4'
    'Br' 'Br' -0.2901 2.4595
                         'International Tables Vol C Tables 4.2.6.8 and 6.1.1.4'
_computing_data_collection     'APEX2 (Bruker, 2007)'
_computing_cell_refinement     'SAINT (Bruker, 2007)'
_computing_data_reduction
                           'SAINT (Bruker, 2007) and CELL_NOW (Sheldrick, 2004)'
_computing_structure_solution     'SHELXTL (Sheldrick, 2008)'
_computing_structure_refinement     'SHELXTL (Sheldrick, 2008)'
_computing_molecular_graphics
;
ORTEP3 for Windows (Farrugia, 1997) and Mercury (Macrae <i>et al.</i>,
2008)
;
_computing_publication_material
                                  'SHELXTL (Sheldrick, 2008) and local programs'
loop_
    _atom_site_type_symbol
    _atom_site_label
    _atom_site_fract_x
    _atom_site_fract_y
    _atom_site_fract_z
    _atom_site_U_iso_or_equiv
    _atom_site_adp_type
    _atom_site_calc_flag
    _atom_site_refinement_flags
    _atom_site_occupancy
    _atom_site_disorder_assembly
    _atom_site_disorder_group
    Br Br1 0.276925(16) 0.10387(3) 0.190848(8) 0.01807(4) Uani d . 1 . .
    Br Br2 0.113078(15) 0.17803(3) 0.039208(9) 0.01933(4) Uani d . 1 . .
    O O1 0.39288(12) 0.2381(2) -0.01016(6) 0.01668(19) Uani d . 1 . .
    H H1O 0.371(3) 0.120(5) -0.0310(15) 0.029(7) Uiso d . 1 . .
    O O2 0.68184(12) 0.16332(19) 0.07343(7) 0.0190(2) Uani d . 1 . .
    O O3 0.69480(10) 0.47225(18) 0.14461(6) 0.01432(18) Uani d . 1 . .
    N N 0.49624(12) 0.3442(2) 0.10291(7) 0.0134(2) Uani d . 1 . .
    C C1 0.27415(14) 0.2599(2) 0.09769(7) 0.0137(2) Uani d . 1 . .
    C C2 0.40238(14) 0.1940(2) 0.06403(7) 0.0125(2) Uani d . 1 . .
    H H2 0.4265 0.0345 0.0745 0.015 Uiso calc R 1 . .
    C C3 0.43486(14) 0.5339(2) 0.13709(8) 0.0153(2) Uani d . 1 . .
    H H3A 0.4716 0.6776 0.1219 0.018 Uiso calc R 1 . .
    H H3B 0.4479 0.5230 0.1906 0.018 Uiso calc R 1 . .
    C C4 0.28818(15) 0.5100(2) 0.10886(8) 0.0156(2) Uani d . 1 . .
    H H4A 0.2297 0.5644 0.1448 0.019 Uiso calc R 1 . .
    H H4B 0.2673 0.5919 0.0628 0.019 Uiso calc R 1 . .
    C C5 0.62874(14) 0.3155(2) 0.10427(8) 0.0137(2) Uani d . 1 . .
    C C6 0.84008(14) 0.4710(2) 0.14715(8) 0.0146(2) Uani d . 1 . .
    H H6 0.862(2) 0.423(4) 0.1000(12) 0.014(5) Uiso d . 1 . .
    C C7 0.88361(16) 0.7097(2) 0.16218(9) 0.0185(3) Uani d . 1 . .
    H H7A 0.8399 0.8076 0.1247 0.028 Uiso calc R 1 . .
    H H7B 0.9803 0.7206 0.1619 0.028 Uiso calc R 1 . .
    H H7C 0.8588 0.7553 0.2097 0.028 Uiso calc R 1 . .
    C C8 0.89639(17) 0.3118(3) 0.20548(10) 0.0223(3) Uani d . 1 . .
    H H8A 0.9936 0.3090 0.2069 0.033 Uiso calc R 1 . .
    H H8B 0.8610 0.1617 0.1949 0.033 Uiso calc R 1 . .
    H H8C 0.8711 0.3613 0.2525 0.033 Uiso calc R 1 . .
loop_
    _atom_site_aniso_label
    _atom_site_aniso_U_11
    _atom_site_aniso_U_22
    _atom_site_aniso_U_33
    _atom_site_aniso_U_12
    _atom_site_aniso_U_13
    _atom_site_aniso_U_23
    Br1 0.02072(7) 0.02068(7) 0.01338(6) -0.00119(5) 0.00450(5) 0.00190(5)
    Br2 0.01232(6) 0.02662(8) 0.01853(7) -0.00274(5) -0.00098(5) -0.00543(5)
    O1 0.0195(5) 0.0195(5) 0.0112(4) -0.0029(4) 0.0021(4) -0.0022(4)
    O2 0.0149(5) 0.0183(5) 0.0239(5) 0.0008(4) 0.0017(4) -0.0089(4)
    O3 0.0113(4) 0.0153(4) 0.0160(4) -0.0003(3) -0.0004(3) -0.0044(4)
    N 0.0116(5) 0.0136(5) 0.0150(5) -0.0012(4) 0.0007(4) -0.0046(4)
    C1 0.0126(5) 0.0162(5) 0.0119(5) -0.0013(4) -0.0003(4) -0.0009(4)
    C2 0.0120(5) 0.0142(5) 0.0113(5) -0.0017(4) 0.0016(4) -0.0021(4)
    C3 0.0142(6) 0.0137(5) 0.0179(6) 0.0002(4) 0.0018(5) -0.0047(5)
    C4 0.0148(6) 0.0145(6) 0.0173(6) 0.0018(4) 0.0010(5) -0.0021(5)
    C5 0.0127(5) 0.0149(5) 0.0132(5) 0.0000(4) 0.0004(4) -0.0014(4)
    C6 0.0106(5) 0.0160(5) 0.0170(6) -0.0002(4) 0.0009(4) -0.0011(5)
    C7 0.0160(6) 0.0165(6) 0.0226(7) -0.0032(5) -0.0006(5) 0.0003(5)
    C8 0.0187(7) 0.0180(6) 0.0286(8) 0.0002(5) -0.0052(6) 0.0022(6)
_geom_special_details
;
All esds (except the esd in the dihedral angle between two l.s. planes) are
estimated using the full covariance matrix. The cell esds are taken into
account individually in the estimation of esds in distances, angles and
torsion angles; correlations between esds in cell parameters are only used
when they are defined by crystal symmetry. An approximate (isotropic)
treatment of cell esds is used for estimating esds involving l.s. planes.
;
loop_
    _geom_bond_atom_site_label_1
    _geom_bond_atom_site_label_2
    _geom_bond_site_symmetry_2
    _geom_bond_distance
    _geom_bond_publ_flag
    Br1 C1 . 1.9624(14) ?
    Br2 C1 . 1.9250(14) ?
    O1 H1O . 0.83(3) ?
    O1 C2 . 1.3949(17) ?
    O2 C5 . 1.2286(18) ?
    O3 C5 . 1.3360(17) ?
    O3 C6 . 1.4641(18) ?
    N C2 . 1.4457(18) ?
    N C3 . 1.4695(19) ?
    N C5 . 1.3478(19) ?
    C1 C2 . 1.546(2) ?
    C1 C4 . 1.517(2) ?
    C2 H2 . 1.000 ?
    C3 H3A . 0.990 ?
    C3 H3B . 0.990 ?
    C3 C4 . 1.527(2) ?
    C4 H4A . 0.990 ?
    C4 H4B . 0.990 ?
    C6 H6 . 0.97(2) ?
    C6 C7 . 1.513(2) ?
    C6 C8 . 1.510(2) ?
    C7 H7A . 0.980 ?
    C7 H7B . 0.980 ?
    C7 H7C . 0.980 ?
    C8 H8A . 0.980 ?
    C8 H8B . 0.980 ?
    C8 H8C . 0.980 ?
loop_
    _geom_angle_atom_site_label_1
    _geom_angle_atom_site_label_2
    _geom_angle_atom_site_label_3
    _geom_angle_site_symmetry_1
    _geom_angle_site_symmetry_3
    _geom_angle
    _geom_angle_publ_flag
    H1O O1 C2 . . 106.6(19) ?
    C5 O3 C6 . . 117.15(11) ?
    C2 N C3 . . 114.36(12) ?
    C2 N C5 . . 121.99(12) ?
    C3 N C5 . . 123.58(12) ?
    Br1 C1 Br2 . . 108.05(7) ?
    Br1 C1 C2 . . 107.27(9) ?
    Br1 C1 C4 . . 110.95(9) ?
    Br2 C1 C2 . . 113.74(9) ?
    Br2 C1 C4 . . 112.98(10) ?
    C2 C1 C4 . . 103.71(12) ?
    O1 C2 N . . 110.45(12) ?
    O1 C2 C1 . . 111.97(11) ?
    O1 C2 H2 . . 111.3 ?
    N C2 C1 . . 99.99(11) ?
    N C2 H2 . . 111.3 ?
    C1 C2 H2 . . 111.3 ?
    N C3 H3A . . 111.3 ?
    N C3 H3B . . 111.3 ?
    N C3 C4 . . 102.54(11) ?
    H3A C3 H3B . . 109.2 ?
    H3A C3 C4 . . 111.3 ?
    H3B C3 C4 . . 111.3 ?
    C1 C4 C3 . . 102.32(11) ?
    C1 C4 H4A . . 111.3 ?
    C1 C4 H4B . . 111.3 ?
    C3 C4 H4A . . 111.3 ?
    C3 C4 H4B . . 111.3 ?
    H4A C4 H4B . . 109.2 ?
    O2 C5 O3 . . 124.43(13) ?
    O2 C5 N . . 124.50(13) ?
    O3 C5 N . . 111.06(12) ?
    O3 C6 H6 . . 107.0(13) ?
    O3 C6 C7 . . 105.83(12) ?
    O3 C6 C8 . . 109.23(12) ?
    H6 C6 C7 . . 111.1(13) ?
    H6 C6 C8 . . 110.8(13) ?
    C7 C6 C8 . . 112.58(13) ?
    C6 C7 H7A . . 109.5 ?
    C6 C7 H7B . . 109.5 ?
    C6 C7 H7C . . 109.5 ?
    H7A C7 H7B . . 109.5 ?
    H7A C7 H7C . . 109.5 ?
    H7B C7 H7C . . 109.5 ?
    C6 C8 H8A . . 109.5 ?
    C6 C8 H8B . . 109.5 ?
    C6 C8 H8C . . 109.5 ?
    H8A C8 H8B . . 109.5 ?
    H8A C8 H8C . . 109.5 ?
    H8B C8 H8C . . 109.5 ?
loop_
    _geom_torsion_atom_site_label_1
    _geom_torsion_atom_site_label_2
    _geom_torsion_atom_site_label_3
    _geom_torsion_atom_site_label_4
    _geom_torsion_site_symmetry_1
    _geom_torsion_site_symmetry_2
    _geom_torsion_site_symmetry_3
    _geom_torsion_site_symmetry_4
    _geom_torsion
    _geom_torsion_publ_flag
    C3 N C2 O1 . . . . 99.81(14) ?
    C3 N C2 C1 . . . . -18.30(15) ?
    C5 N C2 O1 . . . . -77.31(17) ?
    C5 N C2 C1 . . . . 164.59(13) ?
    Br1 C1 C2 O1 . . . . 161.81(9) ?
    Br1 C1 C2 N . . . . -81.21(11) ?
    Br2 C1 C2 O1 . . . . 42.39(14) ?
    Br2 C1 C2 N . . . . 159.37(9) ?
    C4 C1 C2 O1 . . . . -80.72(13) ?
    C4 C1 C2 N . . . . 36.26(13) ?
    C2 N C3 C4 . . . . -6.68(16) ?
    C5 N C3 C4 . . . . 170.38(13) ?
    Br1 C1 C4 C3 . . . . 73.49(12) ?
    Br2 C1 C4 C3 . . . . -165.00(10) ?
    C2 C1 C4 C3 . . . . -41.39(13) ?
    N C3 C4 C1 . . . . 29.33(14) ?
    C6 O3 C5 O2 . . . . 5.0(2) ?
    C6 O3 C5 N . . . . -176.05(12) ?
    C2 N C5 O2 . . . . 0.1(2) ?
    C2 N C5 O3 . . . . -178.85(12) ?
    C3 N C5 O2 . . . . -176.76(14) ?
    C3 N C5 O3 . . . . 4.3(2) ?
    C5 O3 C6 C7 . . . . 152.87(13) ?
    C5 O3 C6 C8 . . . . -85.69(15) ?
loop_
    _geom_hbond_atom_site_label_D
    _geom_hbond_atom_site_label_H
    _geom_hbond_atom_site_label_A
    _geom_hbond_site_symmetry_A
    _geom_hbond_distance_DH
    _geom_hbond_distance_HA
    _geom_hbond_distance_DA
    _geom_hbond_angle_DHA
    O1 H1O O2 3_655 0.83(3) 1.92(3) 2.7479(16) 176(3)
data_global
_journal_date_recd_electronic     2010-01-29
_journal_date_accepted     2010-02-08
_journal_name_full     'Acta Crystallographica, Section E'
_journal_year     2010
_journal_volume     66
_journal_issue      3
_journal_page_first     o597
_journal_page_last     o597
_journal_paper_category     QO
_journal_coeditor_code     FJ2278
_publ_contact_author_name     'Gary S. Nichol'
_publ_contact_author_address
;
Department of Chemistry and Biochemistry
University of Arizona
1306 E. University Boulevard
Tucson
AZ 85721
USA
;
_publ_contact_author_email     gsnichol@email.arizona.edu
_publ_contact_author_fax     '+1 520 621 8407'
_publ_contact_author_phone     '+1 520 621 4168'
_publ_section_title
;
2-Propyl 3,3-dibromo-2-hydroxypyrrolidine-1-carboxylate
;
loop_
    _publ_author_name
    _publ_author_address
    'Nichol, Gary S.'
;
Department of Chemistry and Biochemistry
University of Arizona
1306 E. University Boulevard
Tucson
AZ 85721
USA
;
    'Gunawan, Steven'
;
Southwest Center for Drug Discovery and Development
College of Pharmacy
BIO5 Institute
University of Arizona
Tucson
AZ 85721
USA
;
    'Xu, Zhigang'
;
Southwest Center for Drug Discovery and Development
College of Pharmacy
BIO5 Institute
University of Arizona
Tucson
AZ 85721
USA
;
    'Dietrich, Justin'
;
Southwest Center for Drug Discovery and Development
College of Pharmacy
BIO5 Institute
University of Arizona
Tucson
AZ 85721
USA
;
    'Hulme, Christopher'
;
Southwest Center for Drug Discovery and Development
College of Pharmacy
BIO5 Institute
University of Arizona
Tucson
AZ 85721
USA
;
