# Supplementary material for: 2-Propyl 3,3-dibromo-2-hydroxy­pyrrolidine-1-carboxyl­ate
Source: Acta Crystallogr Sect E Struct Rep Online. 2010 Feb 13;66(Pt 3):o597. doi: 10.1107/S1600536810005106 (PMC2983708; doi:10.1107/S1600536810005106)
Supplement: Supplementary file 2 [file e-66-0o597-Isup2.hkl]

# 
# h,k,l, Fc-squared, Fo-squared, sigma(Fo-squared) and status flag 
# 
data_I
_shelx_title ' ch101 in P2(1)/n' 
_shelx_refln_list_code          4 
_shelx_F_calc_maximum      167.78 
_exptl_crystal_F_000       648.00 
_reflns_d_resolution_high  0.5991 
 
loop_ 
 _symmetry_equiv_pos_as_xyz 
 'x, y, z' 
 '-x+1/2, y+1/2, -z+1/2' 
 '-x, -y, -z' 
 'x-1/2, -y-1/2, z-1/2' 
 
_cell_length_a    10.1061 
_cell_length_b     5.9914 
_cell_length_c    18.5496 
_cell_angle_alpha  90.000 
_cell_angle_beta   95.880 
_cell_angle_gamma  90.000 
 
_shelx_F_squared_multiplier     1.000 
 
loop_ 
 _refln_index_h 
 _refln_index_k 
 _refln_index_l 
 _refln_F_squared_calc 
 _refln_F_squared_meas 
 _refln_F_squared_sigma 
 _refln_observed_status 
   2   0   0     7111.45     6483.89    225.23 o 
   2   0   0     8541.83     8713.51    306.68 o 
   4   0   0     2188.34     2331.27     58.85 o 
   4   0   0     1821.89     1737.54     62.33 o 
   6   0   0     3230.60     3164.77     80.16 o 
   6   0   0     2689.62     2367.24     85.32 o 
   8   0   0     2828.19     2852.44     73.57 o 
   8   0   0     3397.04     3382.60     70.72 o 
  10   0   0     2433.36     2475.20     65.88 o 
  12   0   0     1217.88     1264.99     40.06 o 
  14   0   0      101.27       89.44     14.67 o 
  14   0   0       84.31       77.03     24.43 o 
  16   0   0        3.82        5.86     15.00 o 
  16   0   0        3.18       15.66     14.82 o 
   1   1   0      703.17      687.56     11.12 o 
   1   1   0      844.61      900.70     16.32 o 
   2   1   0     2829.82     3066.61     63.57 o 
   2   1   0     2355.95     2290.39     46.55 o 
   3   1   0      502.41      465.66     12.80 o 
   3   1   0      603.46      635.62     13.80 o 
   4   1   0      640.20      673.49     14.88 o 
   4   1   0      533.00      523.73     14.76 o 
   5   1   0     1875.79     1753.50     45.08 o 
   6   1   0     4480.60     4234.22    105.88 o 
   6   1   0     5381.81     5461.86     96.66 o 
   7   1   0     5324.17     4767.45    119.71 o 
   7   1   0     1004.94     1013.23     19.87 o 
   8   1   0      318.83      300.60      6.94 o 
   8   1   0      265.44      254.80      8.75 o 
   9   1   0       41.85       50.85      4.21 o 
   9   1   0       34.84       34.14      5.44 o 
  10   1   0       24.17        5.02      8.93 o 
  11   1   0      397.95      395.61     11.00 o 
  11   1   0      331.31      316.68     11.72 o 
  12   1   0     1790.35     1841.14     37.66 o 
  13   1   0      739.32      722.15     21.22 o 
  13   1   0      615.52      590.21     26.12 o 
  14   1   0      892.33      904.79     25.52 o 
  14   1   0      742.90      726.87     23.41 o 
  15   1   0      447.28      466.42     28.70 o 
  16   1   0       87.30       83.49     16.35 o 
  16   1   0       72.68       66.87     13.10 o 
   0   2   0     6221.87     6273.24    233.31 o 
   1   2   0    18118.94    18266.57    462.78 o 
   1   2   0    15084.84    14248.34    291.50 o 
   2   2   0     2144.84     2446.55     50.67 o 
   2   2   0     1785.68     1829.51     32.94 o 
   3   2   0       48.27       60.17      4.00 o 
   3   2   0       40.19       40.00      2.25 o 
   4   2   0     6018.75     6170.63    110.24 o 
   4   2   0     5010.88     4857.46     98.55 o 
   5   2   0     5896.59     6041.52    122.68 o 
   6   2   0      369.74      363.87     10.25 o 
   6   2   0      444.11      436.12     11.84 o 
   7   2   0     4693.31     4545.05     92.09 o 
   7   2   0     3908.69     3766.85     66.78 o 
   8   2   0     2293.75     2138.41     33.12 o 
   8   2   0     1909.65     1837.02     27.98 o 
   9   2   0       35.65       33.00      4.78 o 
   9   2   0       29.68       23.62      4.93 o 
  10   2   0     1149.59     1169.39     24.61 o 
  11   2   0     1263.41     1223.13     24.07 o 
  11   2   0     1051.85     1026.87     22.66 o 
  12   2   0      286.84      311.57     20.53 o 
  13   2   0      113.98      101.67     13.61 o 
  13   2   0       94.89       77.00     10.79 o 
  14   2   0      613.43      574.91     23.41 o 
  14   2   0      510.71      499.96     19.29 o 
  15   2   0       34.72       -9.29     17.91 o 
  16   2   0       30.74       42.71     13.01 o 
  16   2   0       36.92       22.36     15.36 o 
   1   3   0      823.18      861.60     23.35 o 
   1   3   0      685.33      664.68     12.74 o 
   2   3   0      434.18      463.56     13.49 o 
   2   3   0      361.47      357.56      7.69 o 
   3   3   0       23.28       32.52      7.45 o 
   3   3   0       19.38       34.26      3.43 o 
   4   3   0      834.74      793.74     12.68 o 
   4   3   0     1002.64     1047.76     42.77 o 
   5   3   0     4779.55     4623.94     68.58 o 
   6   3   0      361.86      343.70      7.09 o 
   6   3   0      434.64      426.23      8.69 o 
   7   3   0     7959.88     7677.99    110.63 o 
   7   3   0     2667.12     2571.01     52.60 o 
   8   3   0      601.86      631.26     11.99 o 
   8   3   0      722.92      743.40     14.07 o 
   9   3   0      394.58      377.97      9.44 o 
   9   3   0      473.95      450.64     10.88 o 
  10   3   0     1959.10     1941.82     33.99 o 
  11   3   0        7.41        2.28      6.28 o 
  11   3   0        6.17       12.77      7.75 o 
  12   3   0      731.17      712.86     23.77 o 
  13   3   0      341.66      327.47     14.04 o 
  13   3   0      284.45      254.35     16.02 o 
  14   3   0       67.59       65.46     13.92 o 
  14   3   0       56.27       65.76     13.67 o 
  15   3   0      237.73      204.64     23.74 o 
   0   4   0     1930.21     1770.45     77.06 o 
   1   4   0       41.61       46.76      3.04 o 
   1   4   0       49.97       52.60      7.15 o 
   2   4   0      758.88      722.33     15.33 o 
   2   4   0      911.51      901.84     18.48 o 
   3   4   0     5036.44     4864.98     66.90 o 
   3   4   0     6049.45     6022.26    110.78 o 
   4   4   0      837.76      848.05     14.40 o 
   4   4   0      697.47      713.43     11.63 o 
   5   4   0     1148.74     1123.62     18.81 o 
   6   4   0      103.93      102.61      3.70 o 
   6   4   0      124.84      123.79      4.63 o 
   7   4   0     2218.86     2133.03     53.41 o 
   7   4   0     1847.30     1600.37     59.63 o 
   7   4   0     1963.14     1849.67     27.92 o 
   8   4   0      260.45      265.65      7.63 o 
   8   4   0      312.84      313.56      8.33 o 
   9   4   0       44.95       40.30      5.56 o 
   9   4   0       37.43       29.54      5.35 o 
  10   4   0      227.29      218.56      9.53 o 
  11   4   0      548.73      546.60     14.73 o 
  11   4   0      659.10      587.90     17.55 o 
  12   4   0      237.58      227.15     16.56 o 
  13   4   0      139.40      100.62     12.44 o 
  13   4   0      116.05      113.52     12.77 o 
  14   4   0       22.54       20.11     11.75 o 
  14   4   0       18.76       33.18     17.16 o 
  15   4   0      349.93      402.55     35.92 o 
   1   5   0      698.55      687.32     12.92 o 
   1   5   0      581.57      561.69      9.68 o 
   2   5   0      725.48      693.03     12.29 o 
   2   5   0      871.40      846.33     16.65 o 
   3   5   0      972.50      983.65     16.65 o 
   3   5   0     1168.11     1170.77     20.83 o 
   4   5   0        1.79        5.92      3.22 o 
   4   5   0        2.14        2.83      3.46 o 
   5   5   0      853.27      810.84     14.79 o 
   6   5   0      801.96      780.60     14.43 o 
   6   5   0      667.67      610.95     12.20 o 
   7   5   0      753.23      682.63     15.45 o 
   7   5   0      792.72      788.63     33.63 o 
   8   5   0       18.42       18.99      5.17 o 
   8   5   0       15.33        4.69      5.17 o 
   9   5   0     1583.01     1495.54     23.89 o 
   9   5   0     1901.41     1837.26     36.07 o 
  10   5   0      177.87      164.67     13.19 o 
  11   5   0      466.43      467.29     11.99 o 
  11   5   0      560.25      553.84     18.87 o 
  12   5   0      104.61      107.56     20.32 o 
  13   5   0        0.32       -5.44     11.60 o 
  13   5   0        0.38      -10.13     10.13 o 
  14   5   0       11.74       13.22     12.17 o 
  14   5   0       14.10       13.49     12.32 o 
   0   6   0      758.57      775.71     17.55 o 
   1   6   0       11.12       11.63      3.55 o 
   1   6   0       13.36       21.76      3.13 o 
   2   6   0      747.50      772.43     14.88 o 
   2   6   0      622.33      648.94     14.46 o 
   3   6   0     1533.67     1454.40     23.83 o 
   3   6   0     1276.85     1201.52     20.26 o 
   4   6   0     1882.44     1875.67     29.60 o 
   4   6   0     1567.22     1510.84     24.95 o 
   5   6   0      604.29      617.62     14.61 o 
   6   6   0       67.02       66.54      6.31 o 
   6   6   0       80.50       76.94      5.74 o 
   7   6   0        0.36       -7.33     11.24 o 
   7   6   0        9.30       24.19     12.86 o 
   8   6   0       99.96      110.90      8.14 o 
   8   6   0      120.07      124.82      8.02 o 
   9   6   0       67.69       66.45      8.23 o 
   9   6   0       56.35       56.65      9.05 o 
  10   6   0     1124.83     1128.94     28.70 o 
  11   6   0       21.32       11.51     10.19 o 
  11   6   0       17.75       17.76      9.65 o 
  12   6   0      104.37      140.17     22.45 o 
  13   6   0       70.64       42.92     14.46 o 
  13   6   0       58.81       75.38     17.52 o 
   1   7   0       74.26       87.76      5.08 o 
   1   7   0       89.19      108.98      5.14 o 
   2   7   0     2722.51     2686.78     83.46 o 
   2   7   0     1233.54     1244.32     27.53 o 
   2   7   0     1481.64     1511.77     26.57 o 
   3   7   0        5.13       17.07      4.96 o 
   3   7   0        4.27        5.23      5.74 o 
   3   7   0       99.81      123.10     36.04 o 
   4   7   0      190.77      184.11      7.57 o 
   4   7   0      158.83      153.43      6.88 o 
   5   7   0        1.21       -0.54      9.71 o 
   6   7   0       53.32       53.53      6.85 o 
   6   7   0       44.39       53.89      7.30 o 
   7   7   0        3.03       -8.08     10.19 o 
   7   7   0       39.81       22.63     19.57 o 
   7   7   0        3.65        2.86     13.67 o 
   8   7   0      940.79      951.37     21.07 o 
   8   7   0      783.25      726.84     20.05 o 
   9   7   0      107.30      125.72     10.13 o 
   9   7   0      128.88      130.59      9.50 o 
  10   7   0      760.12      790.79     24.58 o 
  11   7   0        0.47       -5.41     10.28 o 
  11   7   0        0.39        0.51     10.52 o 
   0   8   0       93.03       85.63     10.73 o 
   1   8   0       35.81       40.18      5.89 o 
   1   8   0       43.02       31.92      5.23 o 
   2   8   0      280.36      287.50     10.31 o 
   2   8   0      416.57      392.36     41.90 o 
   2   8   0      233.41      235.21      9.50 o 
   3   8   0      343.91      341.54     11.48 o 
   3   8   0      693.81      762.90     38.74 o 
   3   8   0      413.08      469.87     19.39 o 
   4   8   0      658.03      639.95     15.33 o 
   4   8   0      790.39      783.73     17.16 o 
   5   8   0      281.81      296.31     13.43 o 
   6   8   0        4.52        7.33      7.51 o 
   6   8   0        5.43       -5.17      7.12 o 
   7   8   0        0.19        3.10     11.00 o 
   7   8   0       14.12       14.61     21.28 o 
   8   8   0       63.92       70.36      9.59 o 
   8   8   0       76.77       86.95      9.05 o 
   9   8   0        1.52       -0.51      8.36 o 
   9   8   0        1.27       -9.32      9.32 o 
  10   8   0       61.64      182.94     13.92 o 
  10   8   0       51.32      196.41     30.54 o 
   1   9   0      159.30      178.85      8.75 o 
   1   9   0      132.62      158.09      8.54 o 
   2   9   0       12.94       23.92      8.69 o 
   2   9   0       15.54       20.35      8.33 o 
   2   9   0       58.49       45.80     19.72 o 
   3   9   0      747.51      800.98     33.54 o 
   3   9   0       47.03       69.85      8.90 o 
   3   9   0       56.49       80.07     11.99 o 
   4   9   0       18.22       18.81      7.21 o 
   4   9   0       15.17       21.13      7.09 o 
   5   9   0      139.77      144.50     13.10 o 
   6   9   0      164.24      159.95     10.19 o 
   6   9   0      197.27      186.13     10.04 o 
   7   9   0        5.12       23.92     21.73 o 
   7   9   0        4.37        6.61     11.48 o 
 -15   0   1       34.47       46.70     14.40 o 
 -15   0   1       28.70       51.33     24.34 o 
 -13   0   1     1916.10     1687.32     72.70 o 
 -11   0   1      272.96      289.21     17.19 o 
  -9   0   1      320.13      337.45     15.48 o 
  -9   0   1      384.52      395.04     12.98 o 
  -7   0   1      164.43      170.98      8.75 o 
  -7   0   1      136.89      152.38     11.30 o 
  -5   0   1      462.93      480.48     14.16 o 
  -5   0   1      385.41      382.56     16.95 o 
  -3   0   1     4747.70     4542.49    158.75 o 
  -3   0   1     5702.64     5892.60    146.18 o 
  -1   0   1     7762.74     7434.45    258.14 o 
   1   0   1     4681.65     4842.62    170.74 o 
   1   0   1     3897.68     3730.99    129.69 o 
   3   0   1     4216.86     4314.89    152.62 o 
   3   0   1     3510.72     3307.16    115.89 o 
   5   0   1    27890.30    30054.44   1056.78 o 
   5   0   1    23219.93    23748.17    822.98 o 
   7   0   1     5462.48     5278.50    186.40 o 
   7   0   1     6561.18     6690.88    167.31 o 
   9   0   1      328.89      327.38     15.66 o 
  11   0   1     1148.22     1123.50     35.19 o 
  13   0   1      255.64      202.48     23.71 o 
  13   0   1      307.05      316.44     17.58 o 
  15   0   1      418.81      444.05     21.88 o 
  15   0   1      348.68      340.97     20.86 o 
 -16   1   1      337.89      363.24     28.13 o 
 -15   1   1      156.46      150.27     13.86 o 
 -15   1   1      187.93      200.22     16.98 o 
 -14   1   1      329.41      317.47     18.00 o 
 -14   1   1      274.25      236.05     18.75 o 
 -13   1   1     1251.66     1233.47     39.76 o 
 -12   1   1       31.25       28.67      7.09 o 
 -12   1   1       26.02       28.52      8.02 o 
 -11   1   1      506.94      521.48     15.42 o 
 -10   1   1      164.91      151.14      6.67 o 
 -10   1   1      137.30      117.57      7.57 o 
  -9   1   1      595.91      545.76     11.00 o 
  -9   1   1      496.12      470.74     12.41 o 
  -8   1   1     5380.87     5084.19     90.76 o 
  -8   1   1     3059.34     3073.40     55.21 o 
  -7   1   1    10065.97    10036.87    203.44 o 
  -7   1   1     8380.38     8203.82    203.29 o 
  -6   1   1     3907.65     4104.36    102.94 o 
  -5   1   1     1899.48     1948.58     49.80 o 
  -5   1   1     2281.53     2451.75     44.06 o 
  -4   1   1      417.94      436.12      8.90 o 
  -4   1   1      347.95      312.45      9.89 o 
  -3   1   1     1629.21     1708.21     35.19 o 
  -3   1   1     1356.39     1304.60     33.24 o 
  -2   1   1       25.59       29.45      1.50 o 
  -2   1   1       30.74       49.20      3.94 o 
  -1   1   1    15307.81    15504.59    273.89 o 
   0   1   1      362.06      372.68      8.36 o 
   0   1   1      434.88      480.06      8.87 o 
   1   1   1     4269.59     4212.34     74.66 o 
   1   1   1     5128.36     5448.73     98.16 o 
   2   1   1      283.47      283.29      6.46 o 
   2   1   1      340.49      373.07      8.54 o 
   3   1   1     7615.81     8160.63    145.04 o 
   3   1   1     6340.51     6062.20    149.22 o 
   4   1   1     6983.13     6827.38    168.37 o 
   5   1   1     3170.22     3270.35     58.97 o 
   5   1   1     2639.35     2517.30     63.57 o 
   6   1   1      372.27      398.46     10.49 o 
   6   1   1     3949.83     3667.67     92.30 o 
   7   1   1     1738.70     1708.99     45.05 o 
   7   1   1     2088.41     2150.37     45.47 o 
   8   1   1      115.88      127.07      4.54 o 
   8   1   1       96.47      110.39      5.98 o 
   9   1   1      168.73      163.08      9.08 o 
  10   1   1     1201.82     1157.70     17.73 o 
  10   1   1     1000.57      992.64     21.43 o 
  11   1   1     2806.87     2932.32     55.27 o 
  12   1   1      519.48      540.68     19.05 o 
  12   1   1      623.97      622.25     16.38 o 
  13   1   1       95.52      112.91     11.30 o 
  13   1   1       79.52       86.14     11.63 o 
  14   1   1      430.99      442.37     27.02 o 
  15   1   1      131.05      101.16     13.58 o 
  15   1   1      109.10       84.00     13.13 o 
  16   1   1       37.45       43.49     18.78 o 
 -16   2   1       64.69       54.40     19.42 o 
 -15   2   1        5.30       -0.99     11.48 o 
 -15   2   1        6.36       22.09     14.25 o 
 -14   2   1      230.98      234.18     14.10 o 
 -14   2   1      277.44      237.82     16.41 o 
 -13   2   1      501.32      514.65     26.99 o 
 -12   2   1     1665.40     1578.25     43.01 o 
 -12   2   1     1386.52     1361.35     33.48 o 
 -11   2   1      279.40      269.29     15.06 o 
 -10   2   1        0.07        9.05      5.71 o 
 -10   2   1        0.08        0.00      5.80 o 
  -9   2   1      486.10      475.67     11.72 o 
  -9   2   1      404.70      423.95     10.67 o 
  -8   2   1     2149.78     1996.34     33.36 o 
  -8   2   1       55.80       58.22      6.82 o 
  -7   2   1        1.15        9.92      4.18 o 
  -7   2   1        0.96        1.20      3.82 o 
  -6   2   1     4064.21     3892.69     97.89 o 
  -5   2   1     1204.65     1255.83     23.65 o 
  -5   2   1     1002.93     1035.44     22.45 o 
  -4   2   1      306.48      323.63      7.18 o 
  -4   2   1      368.12      403.39      9.74 o 
  -3   2   1      252.02      310.79      9.95 o 
  -3   2   1      209.82      250.17      6.25 o 
  -2   2   1    11896.57    12911.76    263.91 o 
  -2   2   1     9904.43     9765.09    199.77 o 
  -1   2   1       66.12       90.40      2.70 o 
   0   2   1     6227.79     6485.63    164.58 o 
   0   2   1     5184.92     5100.18    134.31 o 
   1   2   1     1206.94     1223.82     22.18 o 
   1   2   1     1449.70     1501.58     32.64 o 
   2   2   1      766.01      843.33     18.39 o 
   2   2   1      637.73      656.24     12.35 o 
   3   2   1      336.98      313.29      8.26 o 
   3   2   1      280.55      250.20      5.77 o 
   4   2   1     2660.24     2500.95     51.42 o 
   5   2   1       13.39       13.86      3.40 o 
   5   2   1       16.09       21.43      2.80 o 
   6   2   1     6593.15     6254.61    156.49 o 
   6   2   1     7028.22     7328.48    152.41 o 
   6   2   1     5851.31     5971.25    209.87 o 
   7   2   1      174.84      191.63      6.22 o 
   7   2   1      145.57      160.88      5.29 o 
   8   2   1      116.28      111.62      4.90 o 
   8   2   1       96.81      101.43      4.63 o 
   9   2   1     1877.22     1832.15     31.26 o 
  10   2   1      149.57      145.64      6.79 o 
  10   2   1      124.53      137.95      6.76 o 
  11   2   1      423.07      418.87     17.58 o 
  12   2   1      150.01      154.81     10.73 o 
  12   2   1      124.89      130.14     11.15 o 
  13   2   1      598.34      604.55     22.27 o 
  13   2   1      498.14      487.33     18.90 o 
  14   2   1      486.87      432.36     21.88 o 
  15   2   1       13.67       20.92     11.87 o 
  15   2   1       16.42       26.96     14.46 o 
  16   2   1      324.08      339.35     21.76 o 
 -16   3   1        3.72       55.36     18.84 o 
 -15   3   1        1.51       11.00     13.19 o 
 -15   3   1        1.82       30.45     13.98 o 
 -14   3   1      630.92      592.34     24.04 o 
 -14   3   1      757.82      711.57     26.90 o 
 -13   3   1        9.03        8.02     18.78 o 
 -12   3   1       35.49       37.78      8.30 o 
 -12   3   1       29.55       35.85     11.21 o 
 -11   3   1     1133.16     1132.54     34.95 o 
 -10   3   1      368.79      375.02     10.70 o 
 -10   3   1      442.96      432.09     11.87 o 
  -9   3   1     1325.03     1287.77     21.64 o 
  -9   3   1     1103.14     1093.86     18.54 o 
  -8   3   1      394.34      372.98     11.78 o 
  -8   3   1     1565.07     1510.99     26.87 o 
  -7   3   1      610.82      604.43     10.70 o 
  -7   3   1      508.53      489.56      9.77 o 
  -6   3   1     2496.87     2430.32     39.91 o 
  -5   3   1     2147.69     2050.38     28.97 o 
  -5   3   1     2579.67     2538.49     40.48 o 
  -4   3   1     1375.15     1310.92     24.89 o 
  -4   3   1     1651.74     1751.18     51.12 o 
  -3   3   1     2810.15     2805.40     50.67 o 
  -3   3   1     3375.38     3692.43     95.03 o 
  -2   3   1       97.20      131.10      3.49 o 
  -2   3   1      116.75      165.93      6.82 o 
  -1   3   1      154.59      202.54      6.97 o 
   0   3   1     8749.00     9396.98    238.39 o 
   0   3   1     7283.94     7063.25    263.34 o 
   1   3   1      250.36      252.22      5.62 o 
   1   3   1      300.71      351.01     16.98 o 
   2   3   1     1060.39     1159.23     31.92 o 
   2   3   1      882.82      952.10     18.12 o 
   3   3   1      150.06      169.90      4.48 o 
   3   3   1      180.24      213.00     13.25 o 
   4   3   1     7983.09     7873.01    125.51 o 
   5   3   1      524.42      559.79     11.78 o 
   5   3   1      436.60      423.47      8.08 o 
   6   3   1     3417.97     3340.43     46.64 o 
   6   3   1        0.56        3.22      4.36 o 
   7   3   1     2115.42     2042.32     35.25 o 
   7   3   1     1761.18     1731.50     26.63 o 
   8   3   1      129.22      143.39      5.59 o 
   8   3   1      155.21      163.80      5.68 o 
   9   3   1      586.70      612.15     13.13 o 
  10   3   1      692.07      714.73     16.53 o 
  10   3   1      831.27      813.27     16.38 o 
  11   3   1     1087.57     1062.09     28.31 o 
  12   3   1     1425.28     1384.76     30.72 o 
  12   3   1     1186.61     1191.75     28.76 o 
  13   3   1      263.85      246.84     12.68 o 
  13   3   1      219.67      196.71     15.24 o 
  14   3   1      525.20      539.03     22.78 o 
  15   3   1      166.22      188.02     16.89 o 
  15   3   1      138.39      159.14     13.89 o 
 -15   4   1       40.90       32.88     18.48 o 
 -15   4   1       49.13      -18.12     18.12 o 
 -14   4   1       18.49       10.97     11.78 o 
 -14   4   1       15.40       16.02     17.79 o 
 -13   4   1      269.91      315.93     18.03 o 
 -12   4   1      130.15      121.96      9.89 o 
 -12   4   1      156.33      128.15     10.85 o 
 -11   4   1       91.44       82.68     12.14 o 
 -10   4   1      216.04      211.58      7.18 o 
 -10   4   1      259.50      247.41     11.00 o 
  -9   4   1       60.18       67.47      5.17 o 
  -9   4   1       72.28       96.35      6.91 o 
  -8   4   1      485.55      459.41     12.08 o 
  -8   4   1      535.45      530.43     17.82 o 
  -7   4   1       98.66       90.97      4.30 o 
  -7   4   1      118.51      106.36      4.84 o 
  -6   4   1      760.58      742.65     11.72 o 
  -5   4   1       62.86       65.58      3.88 o 
  -5   4   1       75.50       73.48      3.82 o 
  -4   4   1      906.42      862.65     13.46 o 
  -4   4   1      754.63      708.20     11.60 o 
  -3   4   1     1168.75     1198.42     19.39 o 
  -3   4   1     1403.82     1523.85     28.82 o 
  -3   4   1     1219.51     1364.86     50.01 o 
  -2   4   1      808.15      773.18     16.29 o 
  -2   4   1      970.70      988.01     31.11 o 
  -1   4   1     5608.68     5478.24    127.10 o 
   0   4   1      175.48      163.95      9.65 o 
   0   4   1      210.78      207.47      7.72 o 
   1   4   1     1299.61     1304.00     32.13 o 
   1   4   1     1081.98     1016.14     21.73 o 
   2   4   1     3225.63     3030.63     49.95 o 
   2   4   1     3874.42     3766.19     80.16 o 
   3   4   1      639.51      628.68     13.95 o 
   3   4   1      532.42      521.54      8.72 o 
   4   4   1     2908.64     2826.35     43.01 o 
   5   4   1     1214.17     1165.27     19.11 o 
   5   4   1     1458.38     1476.61     25.28 o 
   6   4   1       66.07       66.06      7.03 o 
   6   4   1       10.59       15.09      4.99 o 
   7   4   1      147.01      143.03      4.72 o 
   7   4   1      176.57      180.87      7.03 o 
   8   4   1      633.88      588.11     12.68 o 
   8   4   1      527.73      488.48      9.44 o 
   9   4   1     1008.85      975.06     17.79 o 
  10   4   1      421.12      427.74     10.73 o 
  10   4   1      505.82      470.44     15.15 o 
  11   4   1      250.35      247.20     20.11 o 
  12   4   1      242.93      235.72     12.23 o 
  12   4   1      202.25      197.67     13.73 o 
  13   4   1       39.73        6.79     10.85 o 
  13   4   1       33.08       23.38     11.84 o 
  14   4   1      452.73      488.26     39.25 o 
  15   4   1       10.22       29.78     19.45 o 
  15   4   1        8.51        6.25     14.13 o 
 -14   5   1       88.04       87.76     12.95 o 
 -14   5   1       73.30       85.35     12.89 o 
 -13   5   1       56.44       46.13     15.63 o 
 -12   5   1      122.01      113.82      8.45 o 
 -12   5   1      146.56      148.23     11.72 o 
 -11   5   1       99.36       94.28     13.31 o 
 -10   5   1     1203.92     1136.96     20.74 o 
 -10   5   1     1446.08     1401.62     29.33 o 
  -9   5   1       11.58       14.07      6.61 o 
  -9   5   1        9.64       16.47      5.92 o 
  -8   5   1      376.01      387.07     13.19 o 
  -8   5   1      315.02      330.33     22.18 o 
  -7   5   1      142.82      142.31      6.25 o 
  -7   5   1      171.54      166.89      5.92 o 
  -6   5   1     2780.62     2647.80     41.32 o 
  -5   5   1       11.13       15.72      3.76 o 
  -5   5   1        9.27       13.73      3.73 o 
  -4   5   1     2901.42     2788.15     39.49 o 
  -4   5   1     3485.00     3434.99     47.28 o 
  -3   5   1      515.46      431.61     22.69 o 
  -3   5   1      470.60      431.13      8.39 o 
  -3   5   1      391.79      351.28      7.87 o 
  -2   5   1     2566.37     2450.52     32.58 o 
  -2   5   1     2136.62     2068.86     32.16 o 
  -1   5   1      353.02      353.35      7.12 o 
   0   5   1       36.37       39.82      3.55 o 
   0   5   1       43.68       54.61      3.76 o 
   1   5   1      102.77      122.77      5.14 o 
   1   5   1      123.44      139.99      5.17 o 
   2   5   1        6.74       13.55      3.01 o 
   2   5   1        8.09       15.36      3.82 o 
   3   5   1      124.60      111.74      4.54 o 
   3   5   1      149.66      142.73      4.72 o 
   4   5   1     1175.08     1128.94     21.01 o 
   5   5   1      165.01      166.38      5.44 o 
   5   5   1      198.20      221.14      7.99 o 
   6   5   1     1069.22     1005.47     18.66 o 
   6   5   1      873.56      872.03     24.01 o 
   7   5   1      128.15      112.37      5.80 o 
   7   5   1      153.92      150.63      6.37 o 
   8   5   1     1966.17     1960.78     30.96 o 
   8   5   1     1636.92     1586.06     26.66 o 
   9   5   1       67.55       84.93      9.17 o 
  10   5   1      105.98      109.52      8.42 o 
  10   5   1       88.23       94.10      8.33 o 
  11   5   1       80.34       69.37     15.78 o 
  12   5   1       88.25       75.08     12.26 o 
  12   5   1      106.00       87.61     10.76 o 
  13   5   1       81.31       71.23     12.80 o 
  13   5   1       67.69       65.94     12.65 o 
  14   5   1      562.97      681.06     30.75 o 
 -13   6   1      657.47      758.36     39.88 o 
 -12   6   1       14.16       25.64     12.80 o 
 -12   6   1       11.79        4.72     10.19 o 
 -11   6   1       95.31      117.42     17.07 o 
 -10   6   1       45.83       33.99      9.17 o 
 -10   6   1       55.05       38.86      9.59 o 
  -9   6   1      616.88      619.93     16.20 o 
  -9   6   1      513.58      506.66     16.44 o 
  -8   6   1       45.72       64.47     14.37 o 
  -8   6   1       35.48       20.38     13.52 o 
  -7   6   1        0.19       -0.84      6.07 o 
  -7   6   1        0.22       -5.41      5.41 o 
  -6   6   1       46.38       34.83      8.87 o 
  -5   6   1     1256.12     1248.52     21.10 o 
  -5   6   1     1045.78     1034.41     18.60 o 
  -4   6   1      188.68      190.12      7.93 o 
  -4   6   1      157.08      156.97      6.22 o 
  -3   6   1      503.50      481.44     20.41 o 
  -3   6   1       57.30       62.66      5.98 o 
  -3   6   1       68.82       75.41      6.37 o 
  -2   6   1      561.94      571.82     10.58 o 
  -2   6   1      467.84      463.26      9.92 o 
  -1   6   1      109.20      106.45      5.23 o 
   0   6   1      407.91      389.60      7.66 o 
   0   6   1      489.95      463.80      9.14 o 
   1   6   1     1751.25     1782.44     29.84 o 
   1   6   1     1457.99     1436.57     21.97 o 
   2   6   1     1169.77     1119.59     21.52 o 
   2   6   1      973.89      896.77     15.84 o 
   3   6   1     1821.62     1806.06     31.29 o 
   3   6   1     1516.58     1475.01     24.22 o 
   4   6   1     1094.44     1100.71     21.31 o 
   5   6   1      163.96      151.59      6.34 o 
   5   6   1      136.51      125.72      6.13 o 
   6   6   1        1.84       -5.86      9.92 o 
   6   6   1      171.59      163.08     12.71 o 
   7   6   1        1.62        4.48      5.53 o 
   7   6   1        1.35        9.35      6.34 o 
   8   6   1       54.22       59.75      7.99 o 
   8   6   1       65.13       52.23      7.09 o 
   9   6   1     1345.89     1314.67     30.69 o 
  10   6   1       78.99       69.61      9.89 o 
  10   6   1       65.77       51.33      9.65 o 
  11   6   1      273.48      318.46     22.27 o 
  12   6   1        3.12      -12.65     12.65 o 
  12   6   1        2.60      -10.82     10.82 o 
  13   6   1      161.57      140.78     18.45 o 
  13   6   1      134.51      144.44     18.63 o 
 -11   7   1      826.93      847.57     26.24 o 
 -10   7   1       22.26       14.22      9.89 o 
 -10   7   1       18.53       25.28      9.62 o 
  -9   7   1      196.67      195.47     10.49 o 
  -9   7   1      163.74      166.35     10.91 o 
  -8   7   1       18.36       46.64     20.80 o 
  -8   7   1        0.10      -10.40     10.40 o 
  -7   7   1        3.28       -4.96      7.18 o 
  -7   7   1        3.94       -2.67      6.91 o 
  -6   7   1       55.19       73.33     11.66 o 
  -5   7   1      395.89      403.96     11.66 o 
  -5   7   1      329.60      337.96     10.13 o 
  -4   7   1       55.47       70.24      6.82 o 
  -4   7   1       84.61      113.40     27.14 o 
  -4   7   1       66.63       69.31      7.06 o 
  -3   7   1     1334.84     1318.79     36.70 o 
  -3   7   1     1603.33     1625.80     31.20 o 
  -3   7   1     2008.79     2027.87     49.41 o 
  -2   7   1        0.63       -4.24      4.66 o 
  -2   7   1        0.76       -3.97      4.27 o 
  -1   7   1      501.49      520.27     10.67 o 
   0   7   1       24.68       24.58      4.00 o 
   0   7   1       20.55       13.43      4.42 o 
   1   7   1        7.72        1.17      4.09 o 
   1   7   1        6.43        6.07      4.42 o 
   2   7   1        7.65       17.58      5.11 o 
   2   7   1        9.19       18.03      3.97 o 
   2   7   1        8.04       13.95     32.07 o 
   3   7   1      166.62      160.73      6.25 o 
   3   7   1      138.72      130.65      6.64 o 
   4   7   1        0.19       -4.54      8.69 o 
   5   7   1        6.67        8.39      5.74 o 
   5   7   1        5.56       12.02      5.44 o 
   6   7   1       16.48       23.89     14.01 o 
   6   7   1       12.19       22.54     12.74 o 
   7   7   1     1185.38     1189.53     24.01 o 
   7   7   1      986.88      918.19     22.30 o 
   8   7   1        1.80       -8.11      8.11 o 
   8   7   1        2.16       11.15      7.48 o 
   9   7   1      296.53      330.87     17.16 o 
  10   7   1       40.88       47.40     10.10 o 
  10   7   1       34.03       29.00     10.28 o 
  11   7   1      287.84      291.92     23.35 o 
 -10   8   1       89.71       94.70     11.45 o 
 -10   8   1      107.75       89.80     11.36 o 
  -9   8   1      190.16      183.63     11.00 o 
  -9   8   1      158.32      143.60     11.36 o 
  -8   8   1       48.76       44.45     22.84 o 
  -8   8   1        1.07        6.04     12.23 o 
  -7   8   1        0.06        4.24      7.45 o 
  -7   8   1        0.05        1.14      8.45 o 
  -6   8   1       78.40       78.08     12.02 o 
  -5   8   1      182.24      173.47      8.72 o 
  -5   8   1      151.72      158.60      8.33 o 
  -4   8   1       81.29       69.88     11.00 o 
  -4   8   1       67.67       80.04      7.60 o 
  -4   8   1      536.66      514.98     36.64 o 
  -3   8   1       82.55       74.54     17.16 o 
  -3   8   1        1.11       10.43      9.29 o 
  -3   8   1        0.92       -7.78      7.78 o 
  -2   8   1       12.25       16.26      5.62 o 
  -2   8   1       10.20        3.70      5.74 o 
  -1   8   1        1.62        7.72      7.06 o 
   0   8   1      275.25      292.70      9.14 o 
   0   8   1      330.61      346.23     10.13 o 
   1   8   1      424.45      426.47     12.65 o 
   1   8   1      509.82      526.25     13.58 o 
   1   8   1      748.15      736.94     49.80 o 
   2   8   1      636.53      679.83     15.15 o 
   2   8   1      764.56      789.95     20.65 o 
   2   8   1      781.11      809.79     52.93 o 
   3   8   1      384.68      382.38     10.67 o 
   3   8   1      320.26      319.09      9.50 o 
   4   8   1      811.18      759.48     19.20 o 
   5   8   1        0.99       -6.16      6.37 o 
   5   8   1        0.82        4.84      6.82 o 
   6   8   1       24.47       23.29     20.05 o 
   6   8   1       19.97       12.14     10.46 o 
   7   8   1       30.19       20.62      8.39 o 
   7   8   1       36.27       35.67      8.02 o 
   8   8   1       64.82       68.61      8.96 o 
   8   8   1       53.96       82.41      9.56 o 
   9   8   1      376.85      377.54     18.54 o 
  -7   9   1       37.31       48.48      9.20 o 
  -7   9   1       31.06       26.39      9.26 o 
  -6   9   1      409.36      411.78     16.05 o 
  -5   9   1        1.09        6.19      7.36 o 
  -5   9   1        1.31        2.73      7.09 o 
  -4   9   1      265.97      275.36     16.47 o 
  -4   9   1      333.27      383.04     27.23 o 
  -4   9   1      221.43      244.79     13.58 o 
  -3   9   1        1.86        8.39      8.66 o 
  -3   9   1        2.70       27.08     20.47 o 
  -3   9   1        2.23       -9.35     23.29 o 
  -2   9   1       37.31       48.45      7.03 o 
  -2   9   1       31.07       32.64      7.18 o 
  -1   9   1      182.20      196.14      9.86 o 
   0   9   1       16.45       15.99      7.60 o 
   0   9   1       19.76       33.15      6.46 o 
   1   9   1       74.18       69.10     23.95 o 
   1   9   1       46.33       34.71     18.54 o 
   1   9   1       38.57       37.30      8.39 o 
   2   9   1       26.69       45.32     10.64 o 
   2   9   1       22.22       23.20      7.03 o 
   2   9   1      437.64      475.64     49.02 o 
   3   9   1       49.84       66.51      6.70 o 
   3   9   1       59.87       67.80     11.27 o 
   4   9   1       60.68       54.31     10.40 o 
   5   9   1        4.42       14.13      6.88 o 
   5   9   1        3.68       -1.95      7.39 o 
   6   9   1       53.63       33.66     11.06 o 
   6   9   1       55.59       49.11     22.06 o 
   7   9   1        0.13        4.45      8.87 o 
   7   9   1        0.15       -5.68      8.78 o 
 -16   0   2      166.90      158.42     20.11 o 
 -16   0   2      138.96       95.12     26.57 o 
 -14   0   2     3430.17     3146.61    121.81 o 
 -12   0   2     1406.54     1430.17     42.80 o 
 -10   0   2      116.82       99.09     10.28 o 
 -10   0   2      140.32      114.36      8.78 o 
  -8   0   2     2884.34     2828.07     72.97 o 
  -8   0   2     3464.48     3217.18     67.44 o 
  -6   0   2     4290.68     4181.72    148.59 o 
  -6   0   2     3572.18     3514.60    125.06 o 
  -4   0   2     9651.56     9554.20    332.79 o 
  -4   0   2     8035.36     7674.35    267.48 o 
  -2   0   2     6653.83     6621.24    230.28 o 
   0   0   2     1623.36     1708.03     59.63 o 
   0   0   2     1351.52     1363.57     48.45 o 
   2   0   2     5986.81     6343.84    223.64 o 
   2   0   2     4984.29     4615.65    160.58 o 
   4   0   2    15371.97    15698.11    552.28 o 
   4   0   2    12797.86    12143.09    421.63 o 
   6   0   2     3014.94     3062.88    110.15 o 
   6   0   2     2510.07     2283.51     82.59 o 
   8   0   2      376.04      342.89     15.00 o 
  10   0   2     5813.16     5788.76    146.73 o 
  12   0   2     1932.74     1997.12     55.48 o 
  12   0   2     1609.09     1659.64     48.12 o 
  14   0   2       30.35       22.87     13.16 o 
  14   0   2       25.27       11.12     12.80 o 
  16   0   2      244.56      245.09     18.69 o 
  16   0   2      203.61      214.89     17.73 o 
 -16   1   2      175.40      197.46     17.10 o 
 -16   1   2      146.03      164.73     14.58 o 
 -15   1   2       49.86       52.72     14.16 o 
 -15   1   2       41.51       41.75     17.25 o 
 -14   1   2      429.03      436.33     26.36 o 
 -13   1   2        1.58       19.02      9.53 o 
 -13   1   2        1.31       -5.05     14.22 o 
 -12   1   2      461.71      494.76     15.87 o 
 -11   1   2       25.70       35.58      6.16 o 
 -11   1   2       21.39       27.14      6.82 o 
 -10   1   2      199.09      215.85      7.81 o 
 -10   1   2      165.75      176.96      8.11 o 
  -9   1   2     2640.64     2640.14     49.23 o 
  -9   1   2     2343.09     2306.08     81.96 o 
  -8   1   2     2986.02     3071.69     55.93 o 
  -8   1   2     3586.62     3422.48     50.22 o 
  -7   1   2     2850.36     2731.32     70.12 o 
  -6   1   2        7.81        0.66      4.78 o 
  -6   1   2        6.50        4.33      4.75 o 
  -5   1   2        4.42        4.60      3.76 o 
  -5   1   2        5.31       13.31      4.66 o 
  -4   1   2      208.91      216.51      7.75 o 
  -4   1   2      250.93      286.51      9.68 o 
  -3   1   2     2929.30     2934.58     73.24 o 
  -3   1   2     2438.77     2340.28     58.61 o 
  -2   1   2    20512.77    20127.90    494.01 o 
  -1   1   2    10837.11    11212.24    226.49 o 
  -1   1   2     9022.38     8331.88    170.41 o 
   0   1   2    17299.18    17663.71    437.89 o 
   0   1   2    14402.35    14256.40    364.95 o 
   1   1   2     1048.32     1074.69     22.54 o 
   1   1   2     1259.17     1376.89     35.89 o 
   2   1   2      882.68      977.01     25.91 o 
   2   1   2      734.87      734.68     15.45 o 
   3   1   2     3793.14     3879.28     78.71 o 
   4   1   2      269.29      245.76      8.30 o 
   4   1   2      323.45      318.01      7.84 o 
   5   1   2       49.53       78.65      3.76 o 
   6   1   2      897.52      965.32     21.55 o 
   6   1   2      747.23      714.79     20.50 o 
   7   1   2       25.21       31.23      4.09 o 
   7   1   2       20.99       22.57      4.84 o 
   8   1   2     1517.50     1459.96     25.25 o 
   9   1   2     1353.92     1480.18     29.18 o 
   9   1   2     1626.25     1626.31     23.56 o 
  10   1   2     2423.89     2467.20     46.82 o 
  11   1   2     1078.03     1063.60     22.60 o 
  11   1   2      897.51      948.28     19.17 o 
  12   1   2        0.28        7.60      7.87 o 
  12   1   2        0.23       -8.20      8.20 o 
  13   1   2       83.34       60.23     21.22 o 
  14   1   2       71.62       97.62     12.44 o 
  14   1   2       59.63       59.78     12.08 o 
  15   1   2      271.94      268.63     19.99 o 
  16   1   2      218.30      215.91     13.13 o 
  16   1   2      262.21      226.82     18.81 o 
 -16   2   2       11.22       17.46     14.76 o 
 -16   2   2        9.34       32.46     12.38 o 
 -15   2   2      888.62      872.15     29.93 o 
 -15   2   2      739.81      703.61     23.53 o 
 -14   2   2      134.97      123.31     23.86 o 
 -13   2   2      950.35      849.91     27.68 o 
 -13   2   2      791.21      701.59     28.55 o 
 -12   2   2      213.88      166.71     19.87 o 
 -11   2   2        8.54       10.67      7.72 o 
 -11   2   2       10.26       18.03      6.76 o 
 -10   2   2      740.94      745.86     16.53 o 
 -10   2   2      616.86      623.33     15.27 o 
  -9   2   2     4657.98     4567.47     74.47 o 
  -8   2   2      207.87      214.62      6.43 o 
  -8   2   2      249.68      234.97      7.78 o 
  -7   2   2     5588.11     5744.82    100.65 o 
  -6   2   2      765.59      762.75     17.94 o 
  -6   2   2      637.38      631.08     18.81 o 
  -5   2   2        2.43        2.67      2.55 o 
  -5   2   2        2.92        6.31      3.10 o 
  -4   2   2      968.09      989.39     22.06 o 
  -4   2   2      805.98      818.83     15.54 o 
  -3   2   2     4230.55     3933.05     97.44 o 
  -3   2   2     5081.46     5168.77    106.60 o 
  -2   2   2      600.87      663.51     14.64 o 
  -1   2   2     1436.44     1501.55     38.89 o 
  -1   2   2     1725.36     1955.49     34.98 o 
   0   2   2     7079.78     7388.62    131.01 o 
   0   2   2     5894.24     6060.09    155.29 o 
   1   2   2       79.91       95.90      3.13 o 
   1   2   2       95.98      132.78      5.86 o 
   2   2   2     1516.43     1632.95     34.53 o 
   2   2   2     1262.50     1268.69     23.11 o 
   3   2   2    11476.79    11478.37    231.03 o 
   4   2   2     1052.72     1179.67     22.12 o 
   4   2   2      876.44      924.30     20.05 o 
   5   2   2     7924.76     8115.55    144.77 o 
   5   2   2     6597.72     6573.45    162.59 o 
   5   2   2    16503.04    15713.59    553.60 o 
   6   2   2      209.71      192.26      6.70 o 
   6   2   2      174.59      183.75      7.27 o 
   7   2   2      236.27      236.74      7.30 o 
   7   2   2      196.70      200.85      6.25 o 
   8   2   2     1617.36     1593.76     24.82 o 
   9   2   2       54.08       54.10      4.81 o 
   9   2   2       45.02       51.54      4.87 o 
  10   2   2      299.19      277.04     12.41 o 
  11   2   2     1095.11     1068.17     19.90 o 
  11   2   2      911.73      925.26     21.13 o 
  12   2   2       34.44       22.36      9.80 o 
  12   2   2       28.67       20.95      9.53 o 
  13   2   2     1094.34     1058.67     30.14 o 
  14   2   2       81.25       87.88     14.16 o 
  14   2   2       67.64       66.72     12.08 o 
  15   2   2      128.04      121.54     18.15 o 
  16   2   2       16.70       12.83     15.21 o 
  16   2   2       13.90       14.49     12.77 o 
 -16   3   2        5.80        2.04     15.36 o 
 -16   3   2        4.83        4.12     14.22 o 
 -15   3   2       97.00       77.78     14.64 o 
 -15   3   2       80.76       55.81     13.40 o 
 -14   3   2        9.58        9.92     22.00 o 
 -13   3   2      541.49      517.06     16.92 o 
 -13   3   2      450.81      434.32     20.23 o 
 -12   3   2     1291.16     1311.13     55.78 o 
 -11   3   2       99.30      100.47      8.39 o 
 -11   3   2      119.28       96.05      7.90 o 
 -10   3   2      282.93      279.36      8.26 o 
 -10   3   2      339.84      308.39     10.31 o 
  -9   3   2     2716.42     2633.34     66.18 o 
  -9   3   2     3188.56     3121.64     51.75 o 
  -8   3   2      655.93      642.50     12.26 o 
  -8   3   2      787.86      728.88     14.85 o 
  -7   3   2     1646.51     1684.43     28.70 o 
  -6   3   2      805.12      787.46     14.55 o 
  -6   3   2      967.06      966.37     14.04 o 
  -5   3   2      667.13      677.46     11.42 o 
  -5   3   2      555.41      544.62      9.35 o 
  -4   3   2     2346.29     2279.18     42.02 o 
  -4   3   2     2818.22     2851.75     54.07 o 
  -3   3   2       14.13       24.28      2.19 o 
  -3   3   2       16.97       24.49      3.79 o 
  -2   3   2     5425.34     5548.45     98.85 o 
  -1   3   2     6461.18     6958.39    123.58 o 
  -1   3   2     5379.22     5232.30    133.20 o 
   0   3   2     1110.92     1101.38     30.14 o 
   0   3   2     1334.36     1334.12     28.91 o 
   1   3   2      301.39      300.00     10.94 o 
   1   3   2      250.92      251.89      9.47 o 
   2   3   2      458.15      454.45     14.40 o 
   2   3   2      381.43      359.66      7.84 o 
   3   3   2     5139.92     5123.51    106.33 o 
   4   3   2        0.26        0.09      2.01 o 
   4   3   2        0.31       -0.48      4.81 o 
   5   3   2     2651.21     2434.80     44.75 o 
   5   3   2     1755.68     1795.93     33.78 o 
   5   3   2     1461.68     1545.94     39.73 o 
   6   3   2      821.18      810.45     14.07 o 
   6   3   2      683.67      656.06     11.93 o 
   7   3   2     2186.91     2131.46     33.39 o 
   7   3   2     1820.70     1809.76     26.24 o 
   8   3   2     1485.38     1451.72     23.35 o 
   9   3   2     1363.71     1382.99     22.60 o 
   9   3   2     1638.00     1587.45     26.57 o 
  10   3   2      977.76      967.18     22.00 o 
  11   3   2      670.18      679.29     19.23 o 
  11   3   2      804.97      790.94     20.05 o 
  12   3   2      417.53      406.16     15.69 o 
  12   3   2      347.61      329.94     13.61 o 
  13   3   2      190.71      174.56     18.06 o 
  14   3   2      202.75      182.22     13.70 o 
  14   3   2      243.53      264.93     17.04 o 
  15   3   2       48.42       26.57     18.57 o 
 -15   4   2       61.92       32.04     18.69 o 
 -15   4   2       51.55       70.93     18.90 o 
 -14   4   2      305.36      351.25     22.06 o 
 -13   4   2        4.36       -0.66      9.77 o 
 -13   4   2        3.63       -3.07     11.36 o 
 -12   4   2      109.80      112.55     14.37 o 
 -11   4   2     1656.43     1459.93     34.23 o 
 -11   4   2     1379.06     1355.82     24.55 o 
 -10   4   2      113.68      121.51      6.61 o 
 -10   4   2      136.54      138.37      9.05 o 
  -9   4   2      889.59      838.31     15.48 o 
  -9   4   2      578.70      502.51     26.45 o 
  -8   4   2      130.97      132.78      5.35 o 
  -8   4   2      157.31      157.97      6.04 o 
  -7   4   2     1939.34     1966.70     25.49 o 
  -6   4   2        7.05        7.30      3.31 o 
  -6   4   2        5.87        7.33      3.01 o 
  -5   4   2       32.71       38.44      4.63 o 
  -5   4   2       39.28       45.44      3.40 o 
  -4   4   2     2333.70     2229.77     77.66 o 
  -4   4   2      192.82      181.44      4.81 o 
  -4   4   2      160.53      147.63      5.20 o 
  -3   4   2     1583.82     1560.79     24.07 o 
  -3   4   2     1318.60     1278.19     18.78 o 
  -2   4   2     2977.09     3002.26     56.86 o 
  -1   4   2      388.60      371.17      9.47 o 
  -1   4   2      323.52      295.71     12.53 o 
   0   4   2      574.39      616.75     16.71 o 
   0   4   2      689.92      774.98     17.79 o 
   1   4   2     5280.92     4988.14     97.02 o 
   1   4   2     6343.10     6494.95    175.55 o 
   2   4   2      580.43      588.26     15.03 o 
   2   4   2      483.23      466.96      9.32 o 
   3   4   2     1747.84     1686.24     24.28 o 
   4   4   2     1623.58     1511.77     21.97 o 
   4   4   2     1950.14     1885.38     35.01 o 
   5   4   2      247.32      247.92      8.60 o 
   5   4   2      205.91      224.21     18.78 o 
   5   4   2      232.72      226.40      7.60 o 
   6   4   2     1736.00     1727.23     31.53 o 
   6   4   2     1445.30     1370.75     20.53 o 
   7   4   2     1284.53     1234.46     16.53 o 
   7   4   2     1542.89     1534.34     28.82 o 
   8   4   2      772.41      773.69     13.67 o 
   9   4   2      762.81      749.26     14.19 o 
   9   4   2      916.24      879.72     17.25 o 
  10   4   2      456.02      430.68     14.04 o 
  11   4   2      135.24      135.61     10.13 o 
  11   4   2      112.59      119.74     11.63 o 
  12   4   2        7.36        3.16     10.52 o 
  12   4   2        8.85       -3.49     10.28 o 
  13   4   2        7.52       -4.15     21.61 o 
  14   4   2        5.26        3.76     13.07 o 
  14   4   2        6.31       -4.03     11.42 o 
  15   4   2      180.69      182.19     34.77 o 
 -14   5   2      117.39      114.27     25.49 o 
 -13   5   2       80.83       73.21     11.30 o 
 -13   5   2       67.29       57.01      9.38 o 
 -12   5   2      192.35      200.19     15.84 o 
 -11   5   2      324.42      304.33     11.99 o 
 -11   5   2      389.68      353.14     15.63 o 
 -10   5   2       32.89       36.88      6.79 o 
 -10   5   2       39.51       42.95      7.69 o 
  -9   5   2       22.00       23.23     11.87 o 
  -9   5   2        8.37       23.11     13.80 o 
  -8   5   2      561.96      537.10     12.38 o 
  -8   5   2      674.99      653.80     12.41 o 
  -7   5   2     1977.03     1887.99     30.90 o 
  -6   5   2      128.74      123.43      5.38 o 
  -6   5   2      107.18      105.85      5.17 o 
  -5   5   2     4609.33     4277.53     59.78 o 
  -5   5   2     5536.43     5379.96     79.67 o 
  -4   5   2      128.75      137.95      5.50 o 
  -4   5   2      138.53      133.95     15.57 o 
  -4   5   2      154.64      177.35      5.86 o 
  -3   5   2     1911.08     1859.44     26.87 o 
  -3   5   2     2295.47     2269.23     32.37 o 
  -2   5   2     1027.24     1033.39     14.88 o 
  -1   5   2        4.65        0.90      2.52 o 
  -1   5   2        3.87        3.85      3.67 o 
   0   5   2      520.36      516.64     10.43 o 
   0   5   2      625.02      660.30     13.86 o 
   1   5   2      877.49      854.75     15.51 o 
   1   5   2      730.55      707.51     13.16 o 
   2   5   2     2057.40     2036.73     35.70 o 
   2   5   2     1712.88     1657.53     29.45 o 
   3   5   2     1814.53     1768.95     28.07 o 
   4   5   2       63.03       58.73      4.12 o 
   4   5   2       52.47       52.48      4.12 o 
   5   5   2      163.41      146.31      9.95 o 
   5   5   2      177.71      185.86      8.39 o 
   6   5   2      386.98      376.46      8.93 o 
   6   5   2      464.82      473.51     11.21 o 
   7   5   2     1139.73     1114.93     19.69 o 
   7   5   2     1368.97     1356.33     26.93 o 
   8   5   2       66.84       58.34      7.93 o 
   9   5   2        0.80        6.31      5.47 o 
   9   5   2        0.96       11.48      6.58 o 
  10   5   2      472.01      461.40     17.91 o 
  10   5   2      457.92      485.08     29.87 o 
  11   5   2       17.20       17.28      9.65 o 
  11   5   2       14.32       12.53      8.99 o 
  12   5   2       30.56        8.48     11.24 o 
  12   5   2       36.70       32.64     11.21 o 
  13   5   2      809.60      950.62     35.22 o 
  14   5   2       54.91       76.52     13.70 o 
  14   5   2       65.96       65.91     13.61 o 
 -13   6   2       12.07       11.63     12.65 o 
 -13   6   2       14.49       -2.34     13.04 o 
 -12   6   2      185.20      206.05     18.84 o 
 -11   6   2      372.07      351.58     15.21 o 
 -11   6   2      309.77      276.53     13.92 o 
 -10   6   2      585.41      582.73     18.57 o 
 -10   6   2      703.16      699.31     20.29 o 
  -9   6   2      398.87      370.06     19.33 o 
  -8   6   2        0.16       -6.82      6.82 o 
  -8   6   2        0.14        9.08      7.06 o 
  -7   6   2       71.46       92.78     10.19 o 
  -6   6   2       73.79       77.81      5.53 o 
  -6   6   2       61.44       65.19      6.01 o 
  -5   6   2        0.94       -3.28      5.35 o 
  -5   6   2        1.13       16.44      4.60 o 
  -5   6   2     1148.02     1084.06     59.51 o 
  -4   6   2      305.30      294.41     11.30 o 
  -4   6   2      313.34      304.78     17.49 o 
  -4   6   2      366.71      379.08     10.52 o 
  -3   6   2      161.72      149.79      5.92 o 
  -3   6   2      194.25      171.16      5.83 o 
  -2   6   2       63.26       68.64      5.29 o 
  -1   6   2      457.13      455.33      8.96 o 
  -1   6   2      549.08      558.23     11.12 o 
   0   6   2     1718.72     1730.03     29.09 o 
   0   6   2     1430.91     1394.50     23.83 o 
   1   6   2      689.30      672.68     13.34 o 
   1   6   2      827.94      827.28     15.99 o 
   2   6   2     1189.87     1191.84     22.75 o 
   2   6   2      990.62      957.90     16.59 o 
   3   6   2      705.51      720.77     15.09 o 
   4   6   2       43.02       38.17      4.51 o 
   4   6   2       51.67       48.45      4.72 o 
   5   6   2      284.71      289.97     12.35 o 
   5   6   2      197.42      193.94     13.76 o 
   6   6   2      153.58      158.24      7.06 o 
   6   6   2      127.86      129.75      6.97 o 
   7   6   2      733.45      727.68     16.20 o 
   7   6   2      610.63      579.45     14.61 o 
   8   6   2     1495.77     1461.67     32.34 o 
   9   6   2      301.08      291.41     11.18 o 
   9   6   2      250.66      219.88     11.24 o 
  10   6   2       29.96       37.84     18.78 o 
  11   6   2        3.66      -12.14     12.14 o 
  11   6   2        3.05       10.88     10.37 o 
  12   6   2       92.41       59.72     16.02 o 
  12   6   2       76.94       66.51     14.04 o 
  13   6   2      200.84      173.41     33.21 o 
 -12   7   2      219.70      490.16     24.86 o 
 -11   7   2       15.29       12.41     10.25 o 
 -11   7   2       12.73      -10.49     10.49 o 
 -10   7   2       46.70       36.13     10.46 o 
 -10   7   2       56.09       35.70      9.89 o 
  -9   7   2       58.00       80.85     18.27 o 
  -8   7   2        4.39        1.80      8.60 o 
  -8   7   2        5.28       14.22      7.45 o 
  -7   7   2       57.88       39.91     11.72 o 
  -6   7   2     1564.86     1454.01     27.89 o 
  -6   7   2     1879.61     1838.22     33.60 o 
  -5   7   2       11.16       10.76      6.76 o 
  -5   7   2       13.40        7.60      6.76 o 
  -5   7   2       11.28       33.18     27.74 o 
  -4   7   2     1641.11     1660.72     38.20 o 
  -4   7   2     1971.20     1980.47     42.26 o 
  -4   7   2     2346.19     2324.38     56.02 o 
  -3   7   2        2.13       -4.96      4.96 o 
  -3   7   2        1.77        2.67      5.17 o 
  -2   7   2        6.51       14.88      6.25 o 
  -1   7   2       42.72       32.85      4.63 o 
  -1   7   2       35.57       32.49      4.60 o 
   0   7   2        4.48        0.57      4.36 o 
   0   7   2        5.39        6.64      3.82 o 
   0   7   2       12.21      -15.24     29.81 o 
   1   7   2       42.01       43.67      7.27 o 
   1   7   2       50.46       54.73      5.98 o 
   2   7   2     1280.75     1293.75     23.08 o 
   2   7   2     1066.28     1064.38     20.29 o 
   3   7   2       16.51       19.51      7.69 o 
   4   7   2      168.97      159.14      6.64 o 
   4   7   2      202.95      213.57      7.96 o 
   5   7   2       48.24       39.91     12.92 o 
   5   7   2        2.53       10.34      9.17 o 
   6   7   2      302.66      285.16     11.27 o 
   6   7   2      363.53      380.55     11.63 o 
   7   7   2        1.30        2.67      7.48 o 
   7   7   2        1.56        2.61      6.67 o 
   8   7   2      288.93      291.65     15.72 o 
   9   7   2        4.56       -9.20      9.20 o 
   9   7   2        5.48        3.28      8.11 o 
  10   7   2      383.64      383.28     22.93 o 
  11   7   2       25.57       17.67     10.85 o 
  11   7   2       21.28       36.10     11.39 o 
 -10   8   2      179.60      163.20     12.53 o 
 -10   8   2      215.73      199.86     12.65 o 
  -9   8   2      192.13      209.90     25.40 o 
  -9   8   2       98.83      112.31     14.85 o 
  -8   8   2        0.19       10.28      9.08 o 
  -8   8   2        0.23        1.74      8.30 o 
  -7   8   2       17.47       45.05     12.68 o 
  -6   8   2       14.19       19.23      7.51 o 
  -6   8   2       17.04       26.24      7.63 o 
  -5   8   2        2.91        1.17      7.93 o 
  -5   8   2      395.84      413.46     35.55 o 
  -5   8   2        3.50        8.26     10.67 o 
  -4   8   2      150.05      150.03     12.05 o 
  -4   8   2      139.39      154.24     19.69 o 
  -4   8   2      124.93      114.96     11.24 o 
  -3   8   2       29.99       30.54      6.22 o 
  -3   8   2       36.03       29.57      6.22 o 
  -2   8   2       25.88       32.73      7.27 o 
  -1   8   2       87.16      102.13      6.28 o 
  -1   8   2      104.70      115.68      6.43 o 
   0   8   2      323.70      360.14     10.94 o 
   0   8   2      269.50      301.75     10.79 o 
   1   8   2      263.74      290.06     13.46 o 
   1   8   2      219.58      264.36      9.53 o 
   1   8   2      403.98      393.35     43.46 o 
   2   8   2      148.87      150.81      6.82 o 
   2   8   2      178.82      179.49     10.40 o 
   3   8   2      306.16      308.96     12.56 o 
   4   8   2        3.83        1.65      5.83 o 
   4   8   2        4.60        4.09      6.01 o 
   5   8   2      173.29      190.37     20.23 o 
   5   8   2      187.93      159.41     25.16 o 
   5   8   2      156.46      141.26     11.81 o 
   6   8   2       83.30      102.16      8.02 o 
   6   8   2       69.35       58.34      8.20 o 
   7   8   2      150.03      167.61      9.83 o 
   7   8   2      124.91      117.75      9.59 o 
   8   8   2      479.55      458.78     19.75 o 
   9   8   2      293.20      317.71     13.43 o 
   9   8   2      244.10      229.20     13.37 o 
  -7   9   2      199.66      210.71     14.82 o 
  -6   9   2       43.90       51.57      9.05 o 
  -6   9   2       52.73       54.16      8.08 o 
  -5   9   2      450.55      527.28     22.60 o 
  -5   9   2      375.38      414.87     25.16 o 
  -5   9   2      375.10      384.73     18.27 o 
  -4   9   2       10.70      -10.07     10.07 o 
  -4   9   2       12.85       14.22     24.13 o 
  -4   9   2       13.01       56.14     21.28 o 
  -3   9   2       99.26       93.71      8.08 o 
  -3   9   2      119.22      113.85      7.93 o 
  -2   9   2      126.36      134.64      8.90 o 
  -1   9   2        0.15       -1.80      7.36 o 
  -1   9   2        0.18        5.92      6.49 o 
   0   9   2       35.61       44.63      8.30 o 
   0   9   2       29.64       26.84      8.54 o 
   0   9   2       75.97       79.52     24.37 o 
   1   9   2      103.59      112.22     11.54 o 
   1   9   2       86.24      100.38     11.69 o 
   2   9   2       79.50       89.86     10.40 o 
   2   9   2       95.49       99.51     11.54 o 
   3   9   2       59.09       65.52      9.65 o 
   4   9   2       13.81       18.66     10.94 o 
   4   9   2       11.49        7.93      6.76 o 
   5   9   2      102.76      111.86     15.78 o 
   5   9   2       81.29       94.19     26.99 o 
   6   9   2       88.69       94.25      9.77 o 
   6   9   2      106.53       94.58      8.93 o 
   6   9   2      192.61      178.61     52.66 o 
   7   9   2      136.39      135.88      9.98 o 
   7   9   2      163.83      154.96     10.64 o 
 -15   0   3      784.01      813.91     47.97 o 
 -13   0   3       59.32       57.52     24.58 o 
 -11   0   3       36.24       27.38      9.86 o 
 -11   0   3       43.52       40.96      8.20 o 
  -9   0   3     4422.05     4105.83     85.69 o 
  -9   0   3     3681.55     3715.87     95.27 o 
  -7   0   3     9118.89     8482.33    297.93 o 
  -7   0   3     7591.89     7917.13    277.67 o 
  -5   0   3      805.24      985.16     37.42 o 
  -5   0   3      967.20     1143.21     43.58 o 
  -3   0   3     2732.89     2776.82     98.19 o 
  -1   0   3     2219.46     2210.15     77.42 o 
  -1   0   3     1847.80     1939.26     68.79 o 
   1   0   3     1392.70     1440.18     51.60 o 
   3   0   3    15890.23    16295.66    573.08 o 
   3   0   3    13229.33    12335.80    427.77 o 
   5   0   3     1296.71     1195.36     44.39 o 
   5   0   3     1557.53     1551.65     56.98 o 
   7   0   3      655.86      655.22     29.00 o 
   9   0   3     4991.07     5093.21    129.35 o 
  11   0   3     2189.96     2328.50     62.93 o 
  11   0   3     2630.44     2686.87     71.44 o 
  13   0   3      115.22      138.61     14.70 o 
  13   0   3      138.40      121.72     14.76 o 
  15   0   3      102.27       87.79     14.82 o 
  15   0   3       85.14       52.20     15.12 o 
 -16   1   3       30.65       59.48     18.42 o 
 -16   1   3       25.52       19.42     13.04 o 
 -15   1   3      233.81      222.04     25.37 o 
 -14   1   3      160.20      171.73     11.57 o 
 -14   1   3      133.37      122.59     17.22 o 
 -13   1   3      548.48      489.92     25.22 o 
 -12   1   3        5.76       10.55      8.75 o 
 -12   1   3        6.92       13.49      7.06 o 
 -11   1   3     1135.38     1096.03     22.87 o 
 -11   1   3      945.25      926.10     20.83 o 
 -10   1   3      760.31      783.82     18.87 o 
  -9   1   3      731.06      780.85     16.62 o 
  -9   1   3      878.10      868.87     13.86 o 
  -8   1   3     1193.23     1157.70     23.29 o 
  -7   1   3      638.48      628.89     19.20 o 
  -7   1   3      766.90      707.00     21.73 o 
  -6   1   3      778.22      821.09     23.08 o 
  -6   1   3      934.75      908.28     25.76 o 
  -5   1   3      125.30      159.77     11.36 o 
  -4   1   3     6449.23     6526.06    161.24 o 
  -4   1   3     7746.40     7977.78    196.98 o 
  -3   1   3    28149.90    27202.06    667.09 o 
  -2   1   3     8647.79     8616.53    211.64 o 
  -2   1   3     7199.67     7273.90    178.85 o 
  -1   1   3       32.24       35.95      1.86 o 
  -1   1   3       38.72       46.49      1.95 o 
   0   1   3     1401.44     1460.32     29.78 o 
   0   1   3     1166.76     1160.19     30.32 o 
   1   1   3       66.08       67.95      3.43 o 
   1   1   3       55.01       53.32      2.16 o 
   2   1   3     9718.94     9958.37    246.03 o 
   3   1   3     7401.33     7901.68    197.22 o 
   3   1   3     6161.94     6047.59    122.20 o 
   4   1   3     2181.91     2276.33     58.01 o 
   4   1   3     1816.54     1752.96     44.45 o 
   5   1   3     4635.96     4480.88    111.47 o 
   5   1   3     5568.42     5852.57    146.91 o 
   6   1   3       56.12       82.35      5.59 o 
   6   1   3       46.72       67.71      5.62 o 
   7   1   3     1368.51     1425.57     31.47 o 
   8   1   3      322.41      339.32      7.93 o 
   8   1   3      387.26      394.40      8.42 o 
   9   1   3     1353.87     1334.30     24.19 o 
   9   1   3      598.75      605.69     27.47 o 
  10   1   3       75.19       87.10      6.52 o 
  10   1   3       90.31      119.77      6.04 o 
  11   1   3      100.42      120.13      7.63 o 
  11   1   3      120.62      136.87      7.48 o 
  12   1   3      134.01      109.16     15.93 o 
  13   1   3        0.09        0.06     10.58 o 
  13   1   3        0.11        5.50      9.77 o 
  14   1   3      213.51      201.12     18.18 o 
  15   1   3      534.36      562.86     18.33 o 
  15   1   3      641.84      632.83     21.55 o 
  16   1   3      257.45      267.82     14.04 o 
  16   1   3      309.23      307.46     16.50 o 
 -16   2   3      347.90      337.57     19.78 o 
 -16   2   3      289.64      274.55     16.47 o 
 -15   2   3       65.58       62.99     24.92 o 
 -14   2   3      439.53      431.46     20.38 o 
 -14   2   3      365.93      340.58     15.99 o 
 -13   2   3       46.33       54.97     19.69 o 
 -12   2   3        6.18       18.39      9.56 o 
 -12   2   3        5.15        9.95     11.69 o 
 -11   2   3      269.19      262.14     12.02 o 
 -11   2   3      323.33      304.03     11.03 o 
 -10   2   3     4615.22     4664.09     76.40 o 
  -9   2   3        4.01        3.58      4.39 o 
  -9   2   3        4.81       -5.20      5.20 o 
  -8   2   3     3268.81     3409.17     52.26 o 
  -7   2   3        4.72        1.65      3.76 o 
  -7   2   3        5.67        5.65      4.21 o 
  -6   2   3      555.21      537.46     13.80 o 
  -6   2   3      462.23      431.01     14.28 o 
  -5   2   3      655.90      660.81     18.87 o 
  -5   2   3      787.83      809.61     18.57 o 
  -4   2   3     1070.12     1104.41     23.80 o 
  -4   2   3     1285.36     1343.59     28.76 o 
  -3   2   3     1005.64     1116.70     24.25 o 
  -2   2   3     1431.58     1513.12     39.40 o 
  -2   2   3     1719.52     1821.99     38.32 o 
  -1   2   3      401.22      383.04      7.69 o 
  -1   2   3      334.03      298.53      6.94 o 
   0   2   3      207.47      217.29      7.51 o 
   0   2   3      249.20      270.19      6.76 o 
   1   2   3     1370.48     1360.84     28.73 o 
   1   2   3     1646.13     1719.99     45.32 o 
   2   2   3     8759.50     8787.24    180.90 o 
   3   2   3       87.14       83.97      3.49 o 
   3   2   3      104.67      121.39      8.81 o 
   4   2   3     6773.84     7112.15    143.87 o 
   4   2   3     8136.30     8656.74    214.95 o 
   5   2   3      490.79      520.33     12.71 o 
   5   2   3      408.60      430.56     11.21 o 
   6   2   3       24.83       18.99      3.58 o 
   6   2   3       29.82       27.77      3.97 o 
   7   2   3     3085.53     3090.38     45.38 o 
   8   2   3     1548.70     1545.85     23.98 o 
   8   2   3     1860.20     1803.24     28.43 o 
   9   2   3       11.50        6.01      8.08 o 
   9   2   3        1.64       -6.43      9.89 o 
  10   2   3     3299.83     3227.31     45.77 o 
  10   2   3     2747.26     2849.64     46.85 o 
  11   2   3      164.44      169.96      7.06 o 
  11   2   3      136.90      140.56      8.93 o 
  12   2   3     1440.55     1381.60     34.98 o 
  13   2   3      129.65      136.93     11.75 o 
  13   2   3      155.73      151.17     12.35 o 
  14   2   3      521.48      524.66     22.30 o 
  15   2   3        0.91      -11.33     14.10 o 
  15   2   3        0.76        0.06     12.38 o 
  16   2   3       36.68       32.28     13.19 o 
  16   2   3       44.06       47.40     15.93 o 
 -16   3   3        6.90       26.57     13.92 o 
 -16   3   3        8.29       17.73     14.28 o 
 -15   3   3      135.74      147.81     22.36 o 
 -14   3   3      688.24      661.38     23.08 o 
 -14   3   3      572.99      510.48     22.42 o 
 -13   3   3      440.61      411.57     33.69 o 
 -12   3   3       16.91       14.13     10.91 o 
 -12   3   3       20.31       -1.08      8.57 o 
 -11   3   3        0.54        1.98      6.64 o 
 -11   3   3        0.65        6.10      7.48 o 
 -10   3   3     1183.91     1143.24     23.08 o 
  -9   3   3      158.45      147.99      6.97 o 
  -9   3   3      190.32      166.86      7.15 o 
  -8   3   3     1019.01      987.38     18.72 o 
  -7   3   3     2764.85     2620.15     36.67 o 
  -7   3   3     2301.86     2232.93     37.00 o 
  -6   3   3      531.60      495.48      8.48 o 
  -6   3   3      442.58      451.72     11.21 o 
  -5   3   3     1802.85     1725.94     26.96 o 
  -5   3   3     2149.20     2211.23     79.13 o 
  -5   3   3     2165.47     2140.00     32.55 o 
  -4   3   3     4925.65     4897.80     91.46 o 
  -4   3   3     4100.82     3955.83     65.94 o 
  -3   3   3     3118.72     3076.50     64.80 o 
  -2   3   3     4928.57     4688.71    119.80 o 
  -2   3   3     5919.88     6070.13    108.08 o 
  -1   3   3     3136.54     3234.85     58.16 o 
  -1   3   3     2611.31     2490.34     63.99 o 
   0   3   3      521.76      515.46     12.32 o 
   0   3   3      434.39      402.22     12.83 o 
   1   3   3     2324.87     2362.04     50.49 o 
   1   3   3     1935.56     1935.93     41.48 o 
   2   3   3     1241.44     1250.06     27.23 o 
   3   3   3      110.95      101.01      4.00 o 
   3   3   3      133.27      111.35      6.97 o 
   4   3   3     2670.89     2499.93     90.64 o 
   4   3   3     2471.51     2388.43     50.37 o 
   5   3   3       29.23       35.64      3.67 o 
   5   3   3       24.34       22.06      2.77 o 
   6   3   3        3.48        5.77      3.34 o 
   6   3   3        4.18        8.81      3.34 o 
   7   3   3     1430.42     1448.75     21.70 o 
   8   3   3     2089.15     2152.35     31.17 o 
   8   3   3     2509.35     2503.15     36.10 o 
   9   3   3      790.19      778.23     16.92 o 
   9   3   3      131.19      120.79     12.68 o 
  10   3   3       27.70       36.88      6.40 o 
  10   3   3       33.28       47.61      6.37 o 
  11   3   3      841.56      855.62     21.13 o 
  11   3   3      700.64      735.22     20.32 o 
  12   3   3      489.89      490.55     17.40 o 
  13   3   3      170.66      178.67     12.74 o 
  13   3   3      204.99      202.12     12.05 o 
  14   3   3      186.42      186.13     19.08 o 
  15   3   3       66.40       75.56     12.80 o 
  15   3   3       79.76       78.92     15.42 o 
 -15   4   3      351.15      477.66     33.45 o 
 -14   4   3       31.72       12.62     10.73 o 
 -14   4   3       26.41       34.32     11.51 o 
 -13   4   3      412.19      368.71     20.74 o 
 -12   4   3      607.61      601.03     16.17 o 
 -12   4   3      729.82      642.56     20.26 o 
 -11   4   3      191.80      159.41      8.45 o 
 -11   4   3      230.38      200.13     11.12 o 
 -10   4   3      145.17      111.62     10.22 o 
 -10   4   3      167.62      174.23     17.58 o 
  -9   4   3     1306.17     1264.48     22.63 o 
  -9   4   3     1087.44     1019.57     16.44 o 
  -8   4   3     1871.10     1798.10     25.34 o 
  -7   4   3      161.99      159.26      5.38 o 
  -7   4   3      134.86      139.00      4.60 o 
  -6   4   3     1072.62     1079.29     16.59 o 
  -6   4   3      893.00      900.22     13.40 o 
  -6   4   3     4259.74     3963.61    142.46 o 
  -5   4   3     2685.92     2504.32     53.95 o 
  -5   4   3      154.52      157.52      6.31 o 
  -5   4   3      128.64      131.34      7.12 o 
  -4   4   3     2352.51     2272.99     30.14 o 
  -4   4   3     1958.57     1899.71     27.41 o 
  -3   4   3       83.45       83.97      4.06 o 
  -2   4   3     1345.19     1318.64     20.41 o 
  -2   4   3     1119.93     1118.03     19.72 o 
  -1   4   3       24.36       39.10      4.96 o 
  -1   4   3       29.26       41.96      3.79 o 
   0   4   3     2525.83     2484.90     49.83 o 
   0   4   3     2102.87     1991.74     46.79 o 
   1   4   3     1621.19     1560.70     27.59 o 
   1   4   3     1947.27     1937.73     33.93 o 
   2   4   3     3005.49     2991.29     49.65 o 
   3   4   3     2349.73     2167.56     28.46 o 
   3   4   3     2822.35     2730.93     59.09 o 
   4   4   3       86.57       92.06      4.75 o 
   4   4   3      103.99      102.73      4.96 o 
   4   4   3      497.05      472.88     17.43 o 
   5   4   3      716.31      743.01     14.88 o 
   5   4   3      596.36      587.35     10.01 o 
   6   4   3     3578.64     3396.97     47.67 o 
   6   4   3     4298.44     4215.14     73.18 o 
   7   4   3      112.98      118.96      6.10 o 
   8   4   3      336.81      336.94      6.85 o 
   8   4   3      404.55      413.85     11.51 o 
   9   4   3     1662.24     1633.76     25.52 o 
   9   4   3      696.22      950.92     40.66 o 
  10   4   3      538.34      511.98     12.38 o 
  10   4   3      646.62      624.65     18.48 o 
  11   4   3      313.36      291.35     15.24 o 
  11   4   3      260.89      240.41     11.12 o 
  12   4   3       78.38       79.70     19.72 o 
  13   4   3        0.68        8.17      9.74 o 
  13   4   3        0.81       -7.99     11.36 o 
  14   4   3      617.93      581.19     26.63 o 
  15   4   3        2.09       26.30     18.21 o 
  15   4   3        2.50       -4.87     13.01 o 
 -14   5   3       61.05       43.97     11.51 o 
 -14   5   3       50.83       36.88     32.34 o 
 -13   5   3      123.42       85.60     20.92 o 
 -12   5   3       17.05       27.68      9.98 o 
 -12   5   3       14.20       19.96     10.49 o 
 -11   5   3      358.06      345.21     12.98 o 
 -11   5   3      298.10      279.21     13.61 o 
 -10   5   3      214.55      186.73     16.92 o 
  -9   5   3       58.45       54.34      6.88 o 
  -9   5   3       48.66       51.24      5.38 o 
  -8   5   3     1633.11     1619.58     27.71 o 
  -7   5   3      132.61      144.20      6.58 o 
  -7   5   3      159.28      165.33      6.67 o 
  -6   5   3     2073.44     2054.37     32.28 o 
  -6   5   3     1726.23     1690.32     28.01 o 
  -6   5   3     2300.19     2145.26     79.58 o 
  -5   5   3       14.92       20.11      5.80 o 
  -5   5   3       17.93       28.88      4.87 o 
  -5   5   3      992.98      910.74     21.37 o 
  -4   5   3       89.34       96.93      4.39 o 
  -4   5   3       74.38       71.65      4.33 o 
  -3   5   3     1096.23     1120.85     17.22 o 
  -2   5   3      559.23      552.34      9.08 o 
  -2   5   3      671.71      666.67     10.97 o 
  -1   5   3       11.79       13.98      3.97 o 
  -1   5   3       14.16       12.68      2.73 o 
   0   5   3     6406.53     6155.79     95.48 o 
   0   5   3     7695.12     7759.67    119.68 o 
   1   5   3        8.58        2.95      3.91 o 
   1   5   3        7.14        4.36      3.46 o 
   2   5   3     2096.58     2060.96     40.27 o 
   3   5   3       36.35       44.48      5.32 o 
   3   5   3       30.27       35.55      3.43 o 
   4   5   3      149.04      147.81      6.28 o 
   4   5   3      804.38      763.44     21.19 o 
   5   5   3      428.90      408.32     10.34 o 
   5   5   3      515.16      516.04     12.80 o 
   6   5   3       75.11       86.32      4.93 o 
   6   5   3       90.21      102.16      5.56 o 
   7   5   3      461.68      443.96     10.49 o 
   8   5   3      181.74      175.16      6.43 o 
   8   5   3      218.30      216.12      8.54 o 
   9   5   3      453.59      454.48     13.61 o 
   9   5   3      395.13      435.46     26.54 o 
  10   5   3      346.62      332.13     12.80 o 
  10   5   3      416.34      372.19     14.97 o 
  11   5   3        6.98       -0.87     10.46 o 
  11   5   3        5.81        8.99      9.98 o 
  12   5   3      907.13      905.36     33.81 o 
  13   5   3       46.40       59.93     12.38 o 
  13   5   3       38.63       30.93     12.68 o 
  14   5   3      413.57      425.81     28.79 o 
 -13   6   3      403.37      380.52     25.37 o 
 -12   6   3      164.74      147.69     12.80 o 
 -12   6   3      197.88      173.90     14.61 o 
 -11   6   3      558.41      538.52     18.54 o 
 -11   6   3      464.90      447.75     16.92 o 
 -10   6   3      212.21      190.64     18.87 o 
  -9   6   3       13.53       18.27      8.84 o 
  -9   6   3       16.25        4.66      7.51 o 
  -8   6   3      146.23      153.91     12.23 o 
  -7   6   3        2.54       17.94      6.31 o 
  -7   6   3        3.05       14.01      5.74 o 
  -6   6   3       13.40       20.08      6.25 o 
  -6   6   3       16.09       22.90      5.62 o 
  -6   6   3      664.11      640.46     48.78 o 
  -5   6   3      859.91      816.61     26.30 o 
  -5   6   3      763.44      789.86     17.61 o 
  -5   6   3      635.60      681.67     18.84 o 
  -4   6   3      159.92      151.08      6.46 o 
  -4   6   3      192.08      184.47      6.61 o 
  -3   6   3      249.19      241.85      7.99 o 
  -2   6   3       39.21       42.35      4.33 o 
  -2   6   3       47.09       48.69      4.21 o 
  -1   6   3     1172.01     1189.80     21.67 o 
  -1   6   3      975.75      992.07     17.73 o 
  -1   6   3     1723.25     1687.14     58.58 o 
   0   6   3      472.13      466.66     11.72 o 
   0   6   3      393.07      396.21     10.52 o 
   1   6   3        4.71       -3.10      4.96 o 
   1   6   3        5.65        1.65      4.48 o 
   2   6   3      419.85      400.45     12.77 o 
   3   6   3      134.63      141.02      5.53 o 
   3   6   3      161.70      173.87      8.17 o 
   4   6   3      393.41      401.74     12.65 o 
   4   6   3      246.23      246.48      9.53 o 
   5   6   3      863.16      783.97     16.41 o 
   5   6   3     1036.77     1002.26     21.67 o 
   6   6   3      854.20      830.40     19.39 o 
   6   6   3      711.16      646.92     14.94 o 
   7   6   3     1831.74     1823.74     34.26 o 
   8   6   3      157.50      165.39      9.56 o 
   8   6   3      131.13      146.15      9.26 o 
   9   6   3      185.86      160.16     18.39 o 
  10   6   3        6.26        2.46      9.38 o 
  10   6   3        5.21       19.78      9.92 o 
  11   6   3       23.55       27.92     11.06 o 
  11   6   3       28.29       11.69     14.40 o 
  12   6   3      105.57      124.40     30.60 o 
  13   6   3      262.41      209.03     20.95 o 
  13   6   3      218.47      267.09     21.82 o 
 -12   7   3        2.69        9.98     10.67 o 
 -12   7   3        3.23        3.10     11.18 o 
 -11   7   3      112.76      124.97     11.84 o 
 -11   7   3       93.88      105.01     12.05 o 
 -10   7   3        1.35       20.02     19.11 o 
  -9   7   3        0.12       -2.19      9.17 o 
  -9   7   3        0.15       -7.87      7.87 o 
  -8   7   3       24.92       38.77     13.28 o 
  -7   7   3      430.17      393.26     13.92 o 
  -7   7   3      516.70      515.76     14.43 o 
  -6   7   3       15.74       45.59     29.66 o 
  -6   7   3        9.72       12.50      7.36 o 
  -6   7   3        8.10       20.23      8.33 o 
  -5   7   3      520.65      538.49     20.17 o 
  -5   7   3     1675.61     1596.37     41.90 o 
  -5   7   3      625.38      596.16     16.95 o 
  -4   7   3       49.54       55.75      6.10 o 
  -4   7   3       59.50       62.48      6.40 o 
  -3   7   3       79.29       77.45      7.18 o 
  -2   7   3        0.45       -4.84      4.84 o 
  -2   7   3        0.37        6.91      4.93 o 
  -1   7   3     1239.64     1306.86     23.53 o 
  -1   7   3     1488.98     1523.22     29.30 o 
  -1   7   3     2721.28     2660.36     82.08 o 
   0   7   3        1.80        1.38      4.15 o 
   0   7   3        1.50       -4.12      5.59 o 
   1   7   3     2037.16     2006.74     40.78 o 
   1   7   3     1696.02     1732.76     35.67 o 
   2   7   3      108.11      112.25     11.93 o 
   3   7   3       21.63       32.31      8.14 o 
   3   7   3       18.00       16.89      4.93 o 
   4   7   3       74.65       48.78     11.42 o 
   4   7   3       89.09       77.30     11.87 o 
   5   7   3       71.04       70.66      6.97 o 
   5   7   3       85.33       91.07      7.42 o 
   6   7   3       34.73       32.22      7.27 o 
   6   7   3       41.71       65.10      7.30 o 
   7   7   3      823.33      812.07     22.03 o 
   8   7   3       17.45       16.89      7.51 o 
   8   7   3       14.53       34.80      9.05 o 
   9   7   3      236.50      257.99     20.44 o 
  10   7   3        4.06       -0.21      9.80 o 
  10   7   3        3.38       -4.48     10.07 o 
  11   7   3      111.67       94.16     13.22 o 
  11   7   3       92.97       70.99     12.02 o 
 -10   8   3       65.28       75.47     20.26 o 
  -9   8   3        2.26       14.13      9.23 o 
  -9   8   3        1.88        2.46      9.83 o 
  -8   8   3      275.39      295.16     16.14 o 
  -7   8   3        0.15        4.33      8.05 o 
  -7   8   3        0.13        4.15      8.30 o 
  -6   8   3       10.27       17.58      8.72 o 
  -6   8   3        8.55       14.85      9.08 o 
  -6   8   3      169.29      197.31     34.47 o 
  -5   8   3      208.26      212.03     21.58 o 
  -5   8   3      248.29      223.49     13.76 o 
  -5   8   3      206.71      212.91     13.34 o 
  -4   8   3       98.87      116.73      8.08 o 
  -4   8   3      118.76      130.14      7.87 o 
  -3   8   3      162.39      168.76      9.50 o 
  -2   8   3      123.38      141.83      7.09 o 
  -2   8   3      148.20      159.29      7.42 o 
  -1   8   3      152.49      180.93      8.05 o 
  -1   8   3      183.16      196.77      8.08 o 
  -1   8   3      432.85      447.18     41.42 o 
   0   8   3      153.52      160.76     10.97 o 
   0   8   3      184.40      209.51      8.36 o 
   1   8   3        1.06        1.74      7.90 o 
   1   8   3        0.89       -3.58      7.81 o 
   2   8   3      414.05      428.79     18.00 o 
   3   8   3       89.09       89.86      6.31 o 
   3   8   3      107.00      112.73     10.85 o 
   4   8   3      106.07       98.61     24.01 o 
   4   8   3      471.60      437.08     17.97 o 
   5   8   3      224.92      221.41      9.80 o 
   5   8   3      441.82      422.69     50.52 o 
   5   8   3      187.25      187.78      9.92 o 
   6   8   3      298.30      319.45     11.72 o 
   6   8   3      248.35      267.18     11.42 o 
   7   8   3      491.57      519.64     20.11 o 
   8   8   3       24.47       26.21      9.65 o 
   8   8   3       29.39       20.38      8.26 o 
   9   8   3        7.23       -3.31     19.20 o 
  -7   9   3       23.18       39.88      9.29 o 
  -7   9   3       19.30       21.97      9.35 o 
  -6   9   3      201.61      237.73     17.01 o 
  -6   9   3      225.16      264.45     38.38 o 
  -6   9   3      167.85      176.66     12.59 o 
  -5   9   3      112.96      140.72     21.22 o 
  -5   9   3       54.54       53.98     11.33 o 
  -5   9   3       65.51       95.09     24.73 o 
  -4   9   3       73.57       75.47      8.26 o 
  -4   9   3       88.37       79.70      8.20 o 
  -3   9   3      138.39      157.94     10.10 o 
  -2   9   3       31.43       23.92      6.94 o 
  -2   9   3       26.16       34.05      7.27 o 
  -1   9   3       45.55       36.43      9.11 o 
  -1   9   3       37.92       33.18      8.90 o 
  -1   9   3       53.46       80.22     24.76 o 
   0   9   3      260.56      310.97     14.85 o 
   0   9   3      312.97      344.54     16.38 o 
   1   9   3       37.52       41.45     10.94 o 
   1   9   3       31.24       30.17      9.83 o 
   2   9   3      286.98      300.66     15.54 o 
   3   9   3       57.85       57.34     12.74 o 
   3   9   3       48.16       55.30     10.43 o 
   4   9   3        0.43      -20.89     20.89 o 
   4   9   3        0.35      -20.08     20.08 o 
   4   9   3        7.01      -15.18     15.18 o 
   5   9   3        3.82       -7.33      7.33 o 
   5   9   3        4.59        9.02     11.63 o 
   6   9   3        6.83        5.53      8.05 o 
   6   9   3        8.21       32.91     14.34 o 
 -16   0   4      846.08      873.02     52.26 o 
 -14   0   4      526.89      451.78     36.70 o 
 -12   0   4      113.30      113.85     12.53 o 
 -12   0   4       94.32      114.18     13.01 o 
 -10   0   4     5338.41     5209.19    108.29 o 
 -10   0   4     4444.47     4721.65    120.55 o 
  -8   0   4      846.26      774.02     19.23 o 
  -8   0   4      704.55      738.47     22.93 o 
  -6   0   4     2317.18     2547.84     92.78 o 
  -6   0   4     1929.15     2079.17     75.68 o 
  -4   0   4    13711.73    14185.02    492.89 o 
  -2   0   4    21514.80    21970.81    543.69 o 
  -2   0   4    25842.20    24384.91    847.81 o 
   0   0   4      923.69      985.37     35.07 o 
   0   0   4      769.01      741.86     27.08 o 
   2   0   4    11782.02    12126.83    426.83 o 
   2   0   4     9809.06     9653.50    334.81 o 
   4   0   4      860.06      985.01     37.15 o 
   4   0   4      716.03      720.56     27.53 o 
   6   0   4      364.86      332.76     17.76 o 
   8   0   4     9313.98     9233.97    230.13 o 
  10   0   4     1598.10     1555.74     43.22 o 
  10   0   4     1330.49     1336.73     31.14 o 
  12   0   4      155.60      125.84     13.01 o 
  12   0   4      129.54      118.78     13.43 o 
  14   0   4      309.60      314.88     18.39 o 
  14   0   4      257.75      291.02     17.64 o 
  16   0   4      440.21      459.59     30.29 o 
 -16   1   4      368.82      352.99     29.45 o 
 -15   1   4      576.80      529.56     26.54 o 
 -15   1   4      692.81      646.86     32.49 o 
 -14   1   4      587.85      547.71     27.50 o 
 -13   1   4       24.70       27.74      9.47 o 
 -13   1   4       20.56       35.10     13.52 o 
 -12   1   4      190.18      203.32      9.59 o 
 -12   1   4      158.33      155.41     11.27 o 
 -11   1   4      126.35      150.63     13.49 o 
 -10   1   4      136.82      136.57      7.21 o 
 -10   1   4      113.91      115.77      7.60 o 
  -9   1   4      888.64      836.45     17.73 o 
  -8   1   4      926.66      994.20     20.59 o 
  -8   1   4     1113.04     1043.76     21.40 o 
  -7   1   4       58.66       59.06      7.54 o 
  -7   1   4       48.84       68.34      5.56 o 
  -6   1   4      241.03      263.49     10.25 o 
  -6   1   4      289.51      314.04     17.52 o 
  -5   1   4     3527.02     3550.97     89.11 o 
  -5   1   4     4236.43     4076.08    102.37 o 
  -4   1   4    14869.80    14929.05    366.66 o 
  -3   1   4     7449.89     7708.94    190.03 o 
  -3   1   4     6202.37     6326.59    156.13 o 
  -2   1   4     2886.59     2950.60     73.33 o 
  -2   1   4     2403.21     2516.85     51.54 o 
  -1   1   4     5759.78     6302.00    129.81 o 
  -1   1   4     6918.27     7295.78    146.94 o 
   0   1   4     2325.74     2404.57     62.03 o 
   0   1   4     2793.53     2949.76     59.75 o 
   1   1   4     6650.25     6898.58    176.42 o 
   2   1   4     1944.01     1824.91     37.45 o 
   2   1   4     2335.02     2451.87     63.54 o 
   3   1   4     7541.58     7546.32    152.32 o 
   3   1   4     9058.47     9722.50    201.12 o 
   4   1   4     5021.60     4713.23    116.73 o 
   4   1   4     6031.63     6267.11    157.03 o 
   5   1   4       30.65       19.45      4.24 o 
   5   1   4       36.81       31.95      4.57 o 
   6   1   4      271.58      265.92     11.15 o 
   7   1   4      808.47      806.00     16.62 o 
   7   1   4      971.09      994.17     15.93 o 
   8   1   4      334.01      337.87     13.01 o 
   8   1   4     1786.77     1718.24     29.36 o 
   9   1   4       18.92       10.43      4.84 o 
   9   1   4       15.75       11.93      4.54 o 
  10   1   4     1062.43     1095.91     18.36 o 
  10   1   4      884.52      932.08     18.33 o 
  11   1   4      228.47      224.51     12.86 o 
  12   1   4        1.71        6.40      8.23 o 
  12   1   4        2.06       10.07      9.44 o 
  13   1   4      168.71      152.47     17.34 o 
  14   1   4      459.72      441.77     15.93 o 
  14   1   4      552.19      535.39     19.39 o 
  15   1   4       46.00       32.97     10.67 o 
  15   1   4       55.25       62.90     12.80 o 
  16   1   4      193.67      184.05     19.51 o 
 -16   2   4       34.56       61.16     25.04 o 
 -15   2   4        6.95       15.60     11.81 o 
 -15   2   4        8.35       31.38     14.04 o 
 -14   2   4      528.01      470.11     26.30 o 
 -13   2   4        1.14        7.72     13.07 o 
 -13   2   4        1.37        0.15     11.69 o 
 -12   2   4      297.98      278.91     16.53 o 
 -12   2   4      357.91      381.00     17.91 o 
 -11   2   4     4460.28     4494.71     94.82 o 
 -10   2   4      373.30      384.34     12.98 o 
 -10   2   4      448.39      420.28     12.29 o 
  -9   2   4     3803.72     4148.69     80.55 o 
  -8   2   4       30.30       33.33      4.42 o 
  -8   2   4       25.23       20.59      4.75 o 
  -7   2   4        5.44        1.44      4.63 o 
  -7   2   4        4.53        8.14      3.64 o 
  -6   2   4     2275.58     2200.17     56.53 o 
  -6   2   4     2733.28     2609.12     54.73 o 
  -5   2   4       81.71       99.60      5.29 o 
  -5   2   4       68.03       79.61      4.81 o 
  -4   2   4      842.41      911.25     20.23 o 
  -3   2   4     3704.41     3583.42     73.21 o 
  -3   2   4     3084.08     3010.47     62.69 o 
  -2   2   4     1934.73     1975.57     35.76 o 
  -2   2   4     1610.75     1644.28     42.74 o 
  -1   2   4      850.91      867.85     16.20 o 
  -1   2   4      708.42      704.54     15.51 o 
   0   2   4     3386.02     3775.89     78.29 o 
   0   2   4     2819.01     2937.13     76.10 o 
   1   2   4     9401.05     9282.74    237.46 o 
   2   2   4     2102.12     2183.97     45.77 o 
   2   2   4     2524.94     2808.05     73.15 o 
   3   2   4      267.21      262.59      8.14 o 
   3   2   4      320.95      295.35     14.40 o 
   4   2   4     1619.08     1610.65     29.42 o 
   5   2   4       24.94       26.12      4.15 o 
   5   2   4       29.96       24.58      4.42 o 
   6   2   4      808.46      768.28     14.28 o 
   7   2   4     2078.08     2101.17     31.47 o 
   7   2   4     2496.06     2526.11     36.25 o 
   8   2   4       36.56       36.01      9.62 o 
   8   2   4      381.20      387.55     10.16 o 
   9   2   4     3711.24     3923.61     57.58 o 
   9   2   4     4457.70     4467.45     66.87 o 
  10   2   4       35.44       30.39      6.01 o 
  10   2   4       29.50       23.38      5.77 o 
  11   2   4     1575.13     1529.95     36.79 o 
  12   2   4      883.64      870.89     20.29 o 
  12   2   4      735.67      718.72     22.03 o 
  13   2   4      190.80      179.97     17.64 o 
  14   2   4       47.59       42.23     11.45 o 
  14   2   4       39.62       37.66     12.05 o 
  15   2   4      277.07      279.27     18.09 o 
  15   2   4      230.67      204.97     14.97 o 
  16   2   4       45.41       45.98     13.92 o 
  16   2   4       54.55       48.00     16.20 o 
 -16   3   4      203.79      194.84     24.40 o 
 -15   3   4      196.46      190.18     15.21 o 
 -15   3   4      163.56      143.99     15.06 o 
 -14   3   4       77.94      103.66     27.50 o 
 -13   3   4      193.75      176.81     14.85 o 
 -13   3   4      161.31      144.41     13.31 o 
 -12   3   4       84.60       85.38     11.72 o 
 -12   3   4      101.62       95.63     12.35 o 
 -11   3   4      937.69      913.60     27.53 o 
 -10   3   4       51.34       43.88      7.30 o 
 -10   3   4       42.74       41.78      6.10 o 
  -9   3   4      583.89      579.60     13.95 o 
  -8   3   4      429.64      412.83     10.58 o 
  -8   3   4      516.05      488.72     11.42 o 
  -7   3   4     1473.66     1450.40     25.22 o 
  -7   3   4     1770.07     1694.98     24.64 o 
  -6   3   4     1624.87     1620.09     46.52 o 
  -6   3   4     1854.99     1804.80     26.42 o 
  -6   3   4     1544.36     1471.35     31.80 o 
  -5   3   4     2623.20     2537.50     38.38 o 
  -5   3   4     2183.93     2139.43     32.82 o 
  -4   3   4     2738.78     2575.52     49.20 o 
  -3   3   4     1035.10      932.11     18.42 o 
  -3   3   4      861.76      761.22     17.73 o 
  -2   3   4     3831.09     3919.16     70.36 o 
  -2   3   4     3189.55     3163.56     81.39 o 
  -1   3   4      525.81      483.31     10.28 o 
  -1   3   4      437.76      420.79     13.22 o 
   0   3   4     5539.90     5687.42    118.44 o 
   0   3   4     6654.17     6976.39    124.55 o 
   1   3   4      181.48      185.02      7.30 o 
   2   3   4     3195.31     3160.98     57.13 o 
   2   3   4     3838.01     3892.14     82.02 o 
   3   3   4     6388.93     6612.13    235.63 o 
   3   3   4     5319.07     5174.51    132.18 o 
   3   3   4     5409.05     5081.49    181.02 o 
   4   3   4      538.42      540.83     21.46 o 
   4   3   4      448.26      410.84      9.05 o 
   5   3   4      117.68      120.10      3.64 o 
   5   3   4      141.34      153.40      4.87 o 
   6   3   4     2068.71     2083.77     32.22 o 
   7   3   4      387.79      395.46      7.78 o 
   7   3   4      322.85      325.73      6.82 o 
   8   3   4       22.56       35.55      7.27 o 
   8   3   4      124.66      106.03      8.17 o 
   9   3   4      117.73      120.64      6.34 o 
   9   3   4       98.02      103.87      6.64 o 
  10   3   4       99.23      105.37      6.70 o 
  10   3   4      119.19      130.20      7.60 o 
  11   3   4      421.49      413.28     15.54 o 
  12   3   4      220.43      207.47     11.54 o 
  12   3   4      183.51      184.80     10.28 o 
  13   3   4      453.33      424.25     20.62 o 
  14   3   4       25.61       33.54     10.40 o 
  14   3   4       30.76       40.93     13.52 o 
  15   3   4      188.72      171.97     16.71 o 
  15   3   4      157.12      136.00     12.62 o 
 -15   4   4      106.97       80.46     16.71 o 
 -15   4   4       89.05       87.34     12.65 o 
 -14   4   4      291.99      298.95     21.22 o 
 -13   4   4      572.44      625.64     21.85 o 
 -13   4   4      687.58      569.11     20.05 o 
 -12   4   4      298.11      285.31     11.09 o 
 -12   4   4      358.07      294.05     14.13 o 
 -11   4   4      217.61      159.26     12.71 o 
 -10   4   4      596.85      561.24     11.75 o 
 -10   4   4      716.90      670.91     16.77 o 
  -9   4   4     1986.33     1936.92     27.74 o 
  -8   4   4     1640.44     1571.34     25.34 o 
  -8   4   4     1365.74     1287.35     19.14 o 
  -7   4   4     1578.17     1566.83     23.80 o 
  -7   4   4     1895.60     1810.84     26.45 o 
  -7   4   4     2486.50     2370.76     88.60 o 
  -6   4   4     1995.69     1955.07     31.20 o 
  -6   4   4      699.41      705.38     13.58 o 
  -6   4   4      582.29      587.87     13.55 o 
  -5   4   4     1283.03     1243.11     17.67 o 
  -5   4   4     1541.09     1477.87     20.53 o 
  -4   4   4     1704.75     1701.17     23.05 o 
  -3   4   4      625.57      611.85     10.25 o 
  -3   4   4      751.40      689.45     11.24 o 
  -2   4   4       50.77       57.55      3.58 o 
  -2   4   4       42.27       51.09      4.90 o 
  -1   4   4       33.46       43.22      4.39 o 
  -1   4   4       40.19       45.56      2.98 o 
   0   4   4      389.62      382.56      9.05 o 
   0   4   4      324.38      307.34      8.48 o 
   1   4   4     5392.31     5270.77     99.36 o 
   2   4   4     2029.39     2056.12     30.36 o 
   2   4   4     1689.56     1678.69     25.01 o 
   3   4   4      471.75      471.16      9.86 o 
   3   4   4      566.64      579.93     13.86 o 
   3   4   4     1961.36     1940.71     49.11 o 
   4   4   4     1044.26      988.73     15.00 o 
   4   4   4     1254.30     1244.26     24.61 o 
   5   4   4     2931.03     2884.45     45.71 o 
   5   4   4     2440.22     2280.23     32.37 o 
   6   4   4      947.43      930.97     15.27 o 
   7   4   4       64.27       57.82      3.58 o 
   7   4   4       77.20       76.07      5.20 o 
   8   4   4     1794.68     1752.18     24.55 o 
   8   4   4      813.36      916.30     26.18 o 
   9   4   4      112.80      103.60      5.68 o 
   9   4   4      135.48      147.87      8.87 o 
  10   4   4      624.30      605.45     15.81 o 
  10   4   4      749.87      706.79     23.20 o 
  11   4   4      698.97      693.06     21.67 o 
  12   4   4       16.64       11.42     11.33 o 
  12   4   4       13.86       19.42      9.26 o 
  13   4   4     1102.14     1036.25     29.42 o 
  14   4   4        1.36        7.18     13.34 o 
  14   4   4        1.63       -6.82     12.38 o 
 -14   5   4       10.13      -44.87     51.00 o 
 -13   5   4      114.05       99.00     11.42 o 
 -13   5   4       94.95       63.93     13.04 o 
 -12   5   4      148.76      144.17     12.44 o 
 -12   5   4      178.68      173.56     12.02 o 
 -11   5   4      408.04      357.98     21.10 o 
 -10   5   4       52.48       50.76      8.66 o 
 -10   5   4       63.04       61.46      7.63 o 
  -9   5   4      188.87      185.83      9.23 o 
  -8   5   4      239.59      247.53      7.39 o 
  -8   5   4      287.78      283.86      8.11 o 
  -7   5   4      560.61      553.30     14.76 o 
  -7   5   4     2471.51     2325.22     57.10 o 
  -7   5   4      673.37      689.60     14.55 o 
  -6   5   4      160.78      166.59      7.27 o 
  -6   5   4      193.12      201.21      8.72 o 
  -6   5   4      402.83      433.90     18.81 o 
  -5   5   4       15.82       13.22      4.03 o 
  -5   5   4       13.17        9.77      4.06 o 
  -4   5   4     2128.20     2036.46     29.72 o 
  -3   5   4      324.71      314.88      7.18 o 
  -3   5   4      270.34      250.38      6.34 o 
  -2   5   4      102.96      105.07      4.15 o 
  -2   5   4      123.67      127.49      5.53 o 
  -1   5   4     2811.03     2785.75     47.82 o 
  -1   5   4     3376.43     3415.30     51.87 o 
   0   5   4      655.25      635.26     12.68 o 
   0   5   4      545.52      510.29     10.55 o 
   1   5   4     3557.99     3723.27     78.47 o 
   2   5   4      473.46      451.00     10.88 o 
   2   5   4      394.18      373.13      9.41 o 
   3   5   4       20.25       22.51      3.70 o 
   3   5   4       24.32       26.90      6.31 o 
   3   5   4       67.25       56.17     21.13 o 
   4   5   4      206.85      211.76      6.64 o 
   4   5   4      172.21      161.39      6.19 o 
   5   5   4     1093.47     1022.03     18.99 o 
   5   5   4      910.37      830.19     16.56 o 
   6   5   4      108.42       94.01      8.96 o 
   7   5   4     1434.28     1441.38     28.55 o 
   7   5   4     1194.10     1150.27     18.30 o 
   8   5   4      458.31      451.24     12.74 o 
   8   5   4        2.33       28.85     11.27 o 
   9   5   4       21.47       12.62      5.80 o 
   9   5   4       25.79       16.02      6.64 o 
  10   5   4      263.07      255.94     14.25 o 
  10   5   4      219.02      217.96     10.91 o 
  11   5   4      913.69      921.35     33.72 o 
  12   5   4       15.39       -2.67     11.99 o 
  12   5   4       18.48       24.31     12.05 o 
  13   5   4       98.12       89.41     23.41 o 
  14   5   4      238.01      212.52     15.72 o 
  14   5   4      198.16      236.53     16.86 o 
 -13   6   4      144.79      137.59     13.34 o 
 -13   6   4      173.91      154.60     15.51 o 
 -12   6   4      129.23      108.17     12.26 o 
 -12   6   4      155.22      123.64     14.22 o 
 -11   6   4       48.23       38.74     19.99 o 
 -10   6   4        6.77       -1.92      9.65 o 
 -10   6   4        8.13       11.72      9.20 o 
  -9   6   4      559.12      562.08     18.90 o 
  -8   6   4      239.03      221.77     10.25 o 
  -8   6   4      287.11      286.99     10.91 o 
  -7   6   4      825.85      787.37     19.11 o 
  -7   6   4     1211.15     1130.80     46.67 o 
  -7   6   4      991.96      940.80     20.50 o 
  -6   6   4     1876.68     1877.68     36.01 o 
  -6   6   4     2363.79     2282.43     48.24 o 
  -6   6   4     1562.42     1621.56     44.57 o 
  -5   6   4      362.06      343.64      9.95 o 
  -5   6   4      434.88      422.99     10.73 o 
  -4   6   4       34.88       41.63      6.76 o 
  -3   6   4       12.88       13.37      4.42 o 
  -3   6   4       10.73       11.54      4.42 o 
  -2   6   4      446.20      435.22     12.53 o 
  -2   6   4      371.48      386.77     11.57 o 
  -2   6   4      440.30      443.63     19.14 o 
  -1   6   4       33.41       32.61      3.97 o 
  -1   6   4       27.81       37.60      5.44 o 
   0   6   4        5.71        0.21      5.08 o 
   0   6   4        6.86        5.26      5.38 o 
   1   6   4        6.19        6.16      9.41 o 
   2   6   4      275.92      281.97     10.04 o 
   2   6   4      229.71      226.10      7.87 o 
   3   6   4      244.54      245.09     11.54 o 
   3   6   4      208.63      210.77     14.31 o 
   3   6   4      250.59      259.10     15.99 o 
   4   6   4      637.86      619.00     13.43 o 
   4   6   4      766.16      779.61     19.05 o 
   5   6   4      544.80      524.69     12.56 o 
   5   6   4      654.38      623.18     15.18 o 
   6   6   4      486.83      480.60     13.89 o 
   7   6   4       10.53        9.98      6.79 o 
   7   6   4        8.76        5.44      6.61 o 
   8   6   4      118.63       88.33     16.89 o 
   8   6   4        0.64       19.54     13.22 o 
   9   6   4       64.99       54.04      9.95 o 
   9   6   4       78.06       71.44      9.59 o 
  10   6   4        7.13       16.95     10.67 o 
  10   6   4        5.93        4.06     10.25 o 
  11   6   4      204.54      182.40     18.87 o 
  12   6   4      390.01      316.20     24.13 o 
  12   6   4      324.70      373.22     26.87 o 
 -11   7   4       39.50       19.02     23.35 o 
 -10   7   4       26.92       33.78     10.25 o 
 -10   7   4       22.41        8.87     10.34 o 
  -9   7   4        0.46        6.10     14.10 o 
  -8   7   4      274.49      267.88     12.38 o 
  -8   7   4      329.70      323.30     12.29 o 
  -7   7   4       45.46       74.23     46.34 o 
  -7   7   4       13.25       16.38      8.30 o 
  -7   7   4       11.03        8.05      8.78 o 
  -6   7   4       20.14       34.89     10.07 o 
  -6   7   4      170.43      206.14     20.83 o 
  -6   7   4       24.19       20.44      7.78 o 
  -5   7   4        6.72        5.14      6.31 o 
  -5   7   4        8.07        7.78      6.01 o 
  -4   7   4       35.74       48.03      7.69 o 
  -3   7   4        5.82        5.23      5.23 o 
  -3   7   4        4.85        1.83      5.50 o 
  -2   7   4     2164.42     2145.59     69.43 o 
  -2   7   4      561.10      585.34     14.49 o 
  -2   7   4      673.95      712.11     22.57 o 
  -1   7   4        0.39       -2.10      4.90 o 
  -1   7   4        0.32       -4.57      4.57 o 
   0   7   4     2234.51     2266.77     39.16 o 
   0   7   4     1860.33     1837.11     37.72 o 
   1   7   4       54.88       55.30     12.86 o 
   2   7   4       76.26       76.28      7.81 o 
   2   7   4       63.49       73.60      8.11 o 
   3   7   4        1.69       -4.75      9.80 o 
   3   7   4        1.41       27.89     12.62 o 
   3   7   4       20.36       10.58     12.08 o 
   4   7   4        5.57       14.73      5.47 o 
   4   7   4        6.70        8.69      5.32 o 
   5   7   4       20.92       30.93      6.64 o 
   5   7   4       25.12       28.22      6.67 o 
   6   7   4     2921.25     2851.69     55.84 o 
   7   7   4       31.06       19.90      8.20 o 
   7   7   4       25.86       14.49      8.57 o 
   8   7   4      380.27      362.28     19.96 o 
   9   7   4       45.71       40.00      8.90 o 
   9   7   4       38.06       19.84      9.80 o 
  10   7   4      215.40      203.41     13.25 o 
  10   7   4      258.72      280.20     14.52 o 
  11   7   4       13.83       14.67     18.99 o 
 -10   8   4       35.58       34.62     11.12 o 
 -10   8   4       42.74       55.84     10.85 o 
  -9   8   4      108.02      109.46     15.87 o 
  -8   8   4        4.59       10.43      9.02 o 
  -8   8   4        3.83       14.19      9.53 o 
  -7   8   4      429.43      463.53     16.98 o 
  -7   8   4      571.08      624.47     43.10 o 
  -7   8   4      357.52      362.61     16.83 o 
  -6   8   4      238.43      228.20     14.28 o 
  -6   8   4      414.01      443.78     25.19 o 
  -6   8   4      286.39      267.94     28.49 o 
  -5   8   4      290.12      304.12     11.60 o 
  -5   8   4      348.47      358.13     11.87 o 
  -4   8   4       25.51       28.46      9.02 o 
  -3   8   4       34.08       34.53      7.12 o 
  -3   8   4       40.94       36.10      6.73 o 
  -2   8   4       81.63       90.28      9.35 o 
  -2   8   4       67.96       60.17      9.53 o 
  -2   8   4       69.06       61.88     15.63 o 
  -1   8   4      120.36      121.78      7.12 o 
  -1   8   4      144.57      156.46      7.48 o 
  -1   8   4      884.93      950.98     56.80 o 
   0   8   4       48.80       60.17      5.71 o 
   0   8   4       40.63       44.93      8.69 o 
   1   8   4        9.97       -5.53     11.84 o 
   2   8   4      162.14      172.69     11.72 o 
   2   8   4      134.99      141.35     11.81 o 
   3   8   4       79.24      135.58     23.14 o 
   3   8   4       65.97       62.93     20.35 o 
   3   8   4      160.67      133.05     13.04 o 
   4   8   4       57.89       60.80      7.00 o 
   4   8   4       69.54       81.42     10.76 o 
   5   8   4      427.22      451.84     14.13 o 
   5   8   4      513.15      537.88     14.79 o 
   6   8   4      110.68       90.43     13.25 o 
   7   8   4      243.31      236.32     10.79 o 
   7   8   4      202.56      177.80     11.45 o 
   8   8   4       39.94       63.84     18.18 o 
   9   8   4        0.95        0.33     10.19 o 
   9   8   4        1.14       -1.92      9.02 o 
  -7   9   4      270.75      287.05     12.71 o 
  -7   9   4      225.41      250.98     12.74 o 
  -6   9   4       78.28       91.16     22.48 o 
  -6   9   4        1.42        4.09     12.89 o 
  -5   9   4       17.71       17.97      8.02 o 
  -5   9   4       14.75       22.03      8.42 o 
  -4   9   4      403.35      400.90     13.40 o 
  -3   9   4       93.95      111.65      8.36 o 
  -3   9   4      112.84       99.15      8.36 o 
  -2   9   4        0.70        0.51     21.40 o 
  -2   9   4        0.84       -9.20      9.20 o 
  -2   9   4        2.93        5.98     13.86 o 
  -1   9   4      415.42      475.37     14.07 o 
  -1   9   4      345.86      423.20     17.04 o 
   0   9   4        4.24       -1.17      9.53 o 
   0   9   4        3.53      -10.34     10.34 o 
   1   9   4      537.13      547.23     20.65 o 
   2   9   4       84.87       91.31     11.99 o 
   2   9   4       70.66       79.25     10.70 o 
   3   9   4        9.44       21.22     27.14 o 
   3   9   4        3.99       18.06     22.81 o 
   3   9   4        3.32       -0.72     22.06 o 
   4   9   4      105.03       90.19     14.40 o 
   4   9   4       87.44      119.86     15.84 o 
   5   9   4       39.49       27.53      7.72 o 
   5   9   4       47.43       66.63     12.92 o 
   6   9   4       53.20       83.76     14.13 o 
 -15   0   5      186.70      204.40     33.60 o 
 -13   0   5      162.26      127.01     17.55 o 
 -13   0   5      135.09      121.27     22.51 o 
 -11   0   5     3680.73     3786.02     98.31 o 
 -11   0   5     4421.06     4171.05     88.03 o 
  -9   0   5       65.00       87.52      9.68 o 
  -9   0   5       78.08       84.75      7.09 o 
  -7   0   5        1.70       -6.79      6.79 o 
  -7   0   5        2.04       17.10      9.92 o 
  -5   0   5    16039.28    15951.14    554.66 o 
  -3   0   5     6965.31     7081.43    247.02 o 
  -3   0   5     8366.29     8459.07    294.77 o 
  -1   0   5    10368.47    10467.46    363.06 o 
  -1   0   5     8632.22     8712.88    306.77 o 
   1   0   5       45.14       62.27      4.39 o 
   3   0   5     4943.65     5340.50    136.96 o 
   3   0   5     4115.81     4151.88    145.34 o 
   5   0   5       62.92       51.09      9.92 o 
   7   0   5     7596.73     7686.34    191.78 o 
   7   0   5     8416.68     8839.38    221.29 o 
   9   0   5      146.28      144.32      8.45 o 
   9   0   5      175.70      180.66      8.84 o 
  11   0   5       79.80       88.60      9.29 o 
  11   0   5       95.85       94.04     10.73 o 
  13   0   5     1075.77     1069.28     35.34 o 
  13   0   5      895.63      909.45     31.62 o 
  15   0   5      826.50      916.24     37.39 o 
 -16   1   5      151.65      131.88     20.50 o 
 -16   1   5      182.15      141.20     20.08 o 
 -15   1   5       67.33       86.32     22.36 o 
 -14   1   5       39.52       30.75     15.54 o 
 -14   1   5       47.46       45.23     11.57 o 
 -13   1   5      171.33      142.94     16.20 o 
 -13   1   5      205.79      219.91     11.30 o 
 -12   1   5     1563.44     1611.91     39.82 o 
 -11   1   5      570.85      582.43     15.87 o 
 -11   1   5      685.67      659.09     16.20 o 
 -10   1   5     1089.47     1116.19     23.92 o 
  -9   1   5     1928.39     2080.73     37.36 o 
  -9   1   5     2316.25     2237.25     37.63 o 
  -8   1   5       59.47       70.48      6.37 o 
  -8   1   5       71.44       84.48      5.92 o 
  -7   1   5     1064.64     1167.98     32.13 o 
  -7   1   5     1278.78     1305.48     49.47 o 
  -6   1   5      738.47      642.96     20.05 o 
  -6   1   5      614.81      582.46     17.70 o 
  -5   1   5     4521.16     4341.94    108.71 o 
  -4   1   5      348.68      343.67     11.54 o 
  -4   1   5      290.29      295.01      9.98 o 
  -3   1   5     1229.20     1206.09     31.44 o 
  -3   1   5     1023.36     1037.15     27.23 o 
  -2   1   5      672.34      722.51     19.17 o 
  -2   1   5      559.75      616.03     13.43 o 
  -1   1   5      317.71      318.52      7.39 o 
  -1   1   5      264.51      268.48      6.40 o 
   0   1   5     9618.45     9678.50    335.68 o 
   0   1   5     8128.50     8302.25    212.09 o 
   1   1   5    14741.30    14582.64    372.53 o 
   1   1   5    17706.30    18215.26    642.47 o 
   2   1   5     8114.81     8637.81    220.87 o 
   2   1   5     6755.94     6551.00    162.41 o 
   3   1   5     1344.92     1261.54     26.57 o 
   3   1   5     1615.43     1624.77     42.77 o 
   4   1   5     3057.39     3107.24     63.75 o 
   4   1   5     3672.34     4084.82    103.15 o 
   5   1   5     2473.61     2363.42     60.05 o 
   6   1   5      248.11      238.84      9.86 o 
   6   1   5      298.02      313.62     11.60 o 
   7   1   5     4322.91     4147.37     66.42 o 
   7   1   5      255.86      331.29      8.87 o 
   8   1   5     1223.78     1256.82     20.14 o 
   8   1   5     1469.93     1519.19     22.99 o 
   9   1   5     2372.83     2462.48     40.99 o 
   9   1   5     2850.09     2870.47     45.17 o 
  10   1   5     1922.95     1844.17     32.46 o 
  11   1   5       94.33       90.73      7.09 o 
  11   1   5       78.53       73.54      6.79 o 
  12   1   5      549.40      534.10     20.74 o 
  13   1   5      742.97      799.72     20.98 o 
  13   1   5      892.41      875.46     23.23 o 
  14   1   5      410.88      434.98     16.98 o 
  14   1   5      342.08      352.63     14.34 o 
  15   1   5      716.25      696.45     23.95 o 
  16   1   5        0.60       -0.12     13.61 o 
  16   1   5        0.72        8.20     12.71 o 
 -16   2   5       30.05       28.01     12.56 o 
 -16   2   5       36.09       56.74     17.85 o 
 -15   2   5      396.97      394.95     27.08 o 
 -14   2   5        9.27       12.41     15.12 o 
 -14   2   5       11.14       29.81     11.93 o 
 -13   2   5        0.15       -0.66     13.98 o 
 -13   2   5        0.18       15.84     12.14 o 
 -12   2   5     1548.27     1511.65     46.61 o 
 -11   2   5      164.81      162.23     10.37 o 
 -11   2   5      137.21      151.75     10.64 o 
 -10   2   5     1546.46     1638.78     37.66 o 
  -9   2   5      601.50      612.81     13.31 o 
  -9   2   5      722.48      678.09     15.45 o 
  -8   2   5       79.42       94.55      5.38 o 
  -8   2   5       66.12       80.76      5.65 o 
  -7   2   5     1607.81     1560.61     31.38 o 
  -7   2   5     1931.19     1869.96     48.69 o 
  -7   2   5     2784.10     2810.72     71.92 o 
  -6   2   5     3044.57     3089.93     78.38 o 
  -6   2   5     3656.94     3666.47     75.98 o 
  -5   2   5       56.75       76.16      5.86 o 
  -4   2   5    10156.53     9992.12    201.49 o 
  -4   2   5    12199.37    11989.30    241.64 o 
  -3   2   5      790.22      852.86     16.11 o 
  -3   2   5      657.90      740.69     16.80 o 
  -2   2   5      254.35      245.09      5.68 o 
  -2   2   5      211.76      204.58      7.27 o 
  -1   2   5     2032.87     2068.29     33.48 o 
  -1   2   5     1692.46     1695.67     35.82 o 
   0   2   5     9718.10     9845.15    347.55 o 
   1   2   5       14.66       24.95      3.37 o 
   1   2   5       17.60       32.97      3.79 o 
   2   2   5      116.73       99.03      3.67 o 
   2   2   5      140.20      137.05      6.73 o 
   3   2   5     2942.73     2977.56     61.49 o 
   3   2   5     3534.61     3765.92     97.71 o 
   4   2   5       66.22       66.57      3.52 o 
   4   2   5       79.54       86.44      9.32 o 
   5   2   5     1963.74     2139.97     44.99 o 
   6   2   5     2899.19     2850.88     45.65 o 
   6   2   5     3482.32     3503.06     60.14 o 
   7   2   5     1638.65     1652.79     23.83 o 
   7   2   5     1730.55     1837.71     38.89 o 
   8   2   5     2033.44     2038.14     31.95 o 
   8   2   5     1692.93     1730.09     26.63 o 
   9   2   5      234.39      231.75      7.00 o 
   9   2   5      281.53      269.77      8.57 o 
  10   2   5      143.95      139.78     10.43 o 
  11   2   5      700.72      692.88     13.92 o 
  11   2   5      583.38      608.48     19.26 o 
  12   2   5      174.97      142.55     15.57 o 
  13   2   5        1.10       -5.29     11.30 o 
  13   2   5        1.33       -4.99     10.67 o 
  14   2   5      937.09      982.51     28.67 o 
  14   2   5     1125.57     1142.97     28.97 o 
  15   2   5       25.31       39.04     21.31 o 
 -16   3   5      136.77      133.14     15.45 o 
 -16   3   5      164.28      115.80     17.76 o 
 -15   3   5      204.01      212.46     32.88 o 
 -14   3   5       13.92        7.09     12.86 o 
 -14   3   5       11.59       12.56     12.11 o 
 -13   3   5      385.68      353.98     18.90 o 
 -13   3   5      321.10      292.70     16.59 o 
 -12   3   5      645.72      677.97     37.96 o 
 -11   3   5       56.55       40.99      9.05 o 
 -11   3   5       47.08       32.76      8.69 o 
 -10   3   5     1232.33     1256.73     23.95 o 
  -9   3   5       18.71       18.33      5.50 o 
  -9   3   5       22.47       18.15      5.68 o 
  -8   3   5      111.50      117.42      5.95 o 
  -8   3   5      133.93      123.88      5.83 o 
  -7   3   5       85.04       92.60      5.86 o 
  -7   3   5      967.66      854.93     25.79 o 
  -7   3   5       70.80       75.23      7.09 o 
  -6   3   5     1936.17     1873.84     27.44 o 
  -6   3   5     1611.95     1677.91     26.90 o 
  -5   3   5      248.72      233.10      6.64 o 
  -4   3   5      148.13      170.89      5.56 o 
  -4   3   5      177.92      205.12      6.19 o 
  -3   3   5     3154.57     3191.63     67.20 o 
  -3   3   5     3789.07     3684.20     67.08 o 
  -2   3   5     3429.09     3423.26     55.06 o 
  -2   3   5     2854.87     2983.36    113.06 o 
  -1   3   5     4032.47     4104.54    105.85 o 
  -1   3   5     4843.54     4831.86     86.77 o 
   0   3   5     1052.64     1183.09     44.69 o 
   1   3   5     1657.77     1654.59     36.37 o 
   1   3   5     1380.17     1322.55     29.09 o 
   2   3   5     3909.37     3995.44    104.08 o 
   2   3   5     7428.93     7153.23    253.99 o 
   2   3   5     3254.73     2952.52    112.22 o 
   3   3   5     3478.06     3434.35     71.89 o 
   3   3   5     4177.63     4312.10    102.79 o 
   4   3   5       14.76       11.00      3.01 o 
   4   3   5       17.73       16.23      4.09 o 
   5   3   5     6854.37     6814.88     90.88 o 
   5   3   5     4021.27     5872.40    140.29 o 
   6   3   5      465.98      440.87      8.17 o 
   6   3   5      559.70      537.13     10.91 o 
   7   3   5      393.75      387.76     11.72 o 
   7   3   5      572.13      524.66     10.40 o 
   8   3   5     1464.94     1431.10     21.16 o 
   8   3   5     1759.59     1738.29     28.01 o 
   9   3   5        2.74        4.00      4.75 o 
   9   3   5        3.29        2.16      5.29 o 
  10   3   5      484.08      463.14     13.80 o 
  11   3   5       20.71       24.64      6.82 o 
  11   3   5       24.87       29.30      7.06 o 
  12   3   5      238.69      227.84     14.82 o 
  13   3   5       22.06       10.28      9.92 o 
  13   3   5       18.36        4.93     10.07 o 
  14   3   5       71.82       62.51     14.55 o 
  14   3   5       59.79       41.23     10.97 o 
  15   3   5      492.90      488.72     25.28 o 
 -15   4   5      102.83      186.91     20.80 o 
 -14   4   5      147.66      186.19     13.67 o 
 -14   4   5      177.36      144.62     12.89 o 
 -13   4   5      206.40      242.69     13.92 o 
 -13   4   5      247.91      210.77     13.31 o 
 -12   4   5      283.53      270.04     16.47 o 
 -11   4   5      696.09      634.93     14.37 o 
 -11   4   5      836.10      743.01     21.40 o 
 -10   4   5     1256.86     1198.18     23.35 o 
  -9   4   5      461.61      437.11     11.66 o 
  -9   4   5      384.31      365.49      8.90 o 
  -8   4   5     2149.98     2071.11     32.46 o 
  -8   4   5     1789.95     1652.67     23.74 o 
  -7   4   5      902.56      872.45     18.00 o 
  -7   4   5      784.14      774.26     19.26 o 
  -7   4   5      941.86      925.23     19.66 o 
  -6   4   5      366.62      349.89      7.42 o 
  -6   4   5      305.23      304.93      6.16 o 
  -5   4   5     2619.99     2705.80     35.98 o 
  -4   4   5      644.28      652.81     10.19 o 
  -4   4   5      773.86      759.99     11.45 o 
  -3   4   5     2173.16     2158.27     33.78 o 
  -3   4   5     1809.26     1829.72     28.13 o 
  -3   4   5     2002.08     1994.05     83.07 o 
  -2   4   5      438.87      438.37      9.05 o 
  -2   4   5      527.14      506.33      8.69 o 
  -1   4   5      150.97      162.59      7.00 o 
  -1   4   5      181.33      190.91      5.44 o 
   0   4   5     2552.97     2560.76     55.21 o 
   1   4   5      242.95      248.97      6.01 o 
   1   4   5      291.82      304.93      6.88 o 
   2   4   5      814.43      763.68     33.57 o 
   2   4   5      785.81      745.65     14.85 o 
   2   4   5      943.86      933.01     18.06 o 
   3   4   5        0.02        3.85      2.46 o 
   3   4   5        0.02        2.40      2.98 o 
   4   4   5     1304.42     1345.09     22.36 o 
   4   4   5     1085.99     1048.87     14.76 o 
   5   4   5      711.74      666.01     11.57 o 
   6   4   5      706.18      639.47     11.75 o 
   6   4   5      848.22      833.89     15.45 o 
   7   4   5     2269.15     2347.46     58.76 o 
   7   4   5     1965.18     1926.34     30.57 o 
   8   4   5        0.96       -3.37      3.64 o 
   8   4   5        1.15       -0.96      5.08 o 
   9   4   5      548.46      536.98     11.00 o 
   9   4   5      658.78      643.17     17.91 o 
  10   4   5     1711.65     1696.54     34.92 o 
  11   4   5      420.31      417.07     18.96 o 
  11   4   5      349.92      356.27     13.92 o 
  12   4   5     1146.79     1051.73     29.66 o 
  13   4   5      131.80      112.52     13.70 o 
  13   4   5      109.73      110.18     11.09 o 
  14   4   5      128.67      113.46     14.73 o 
  14   4   5      107.12       82.20     13.76 o 
 -14   5   5      290.26      253.90     15.03 o 
 -14   5   5      241.66      232.71     39.13 o 
 -13   5   5        3.91        1.26     11.93 o 
 -13   5   5        4.70       -5.86     10.10 o 
 -12   5   5      270.70      212.94     20.74 o 
 -11   5   5       39.33       39.40      8.45 o 
 -11   5   5       32.74       24.55     10.52 o 
 -10   5   5      251.23      252.67     14.46 o 
  -9   5   5       56.98       65.79      8.08 o 
  -9   5   5       68.44       68.70      7.00 o 
  -8   5   5        1.18       15.90      5.26 o 
  -8   5   5        1.42       -3.28      5.80 o 
  -8   5   5     1284.61     1208.43     48.00 o 
  -7   5   5      492.34      476.57     21.49 o 
  -7   5   5      118.87      131.19      7.45 o 
  -7   5   5       98.97      105.88      6.88 o 
  -6   5   5       74.86       73.45      4.45 o 
  -6   5   5       62.33       54.76      5.02 o 
  -5   5   5      979.74      973.70     16.08 o 
  -4   5   5      572.60      559.13     10.46 o 
  -4   5   5      687.77      679.68     11.87 o 
  -3   5   5        8.14       11.99      3.91 o 
  -3   5   5        9.78       10.79      4.12 o 
  -3   5   5      162.78      170.11     15.21 o 
  -2   5   5     2728.47     2697.45     41.63 o 
  -2   5   5     2271.58     2291.77     35.43 o 
  -1   5   5       47.74       62.24      4.87 o 
  -1   5   5       57.34       66.75      3.67 o 
   0   5   5     2283.61     2226.32     43.19 o 
   1   5   5      685.43      667.21     12.83 o 
   1   5   5      823.29      831.22     15.54 o 
   2   5   5      235.31      236.53      7.81 o 
   2   5   5      282.64      294.20      9.68 o 
   3   5   5      238.68      243.11      7.30 o 
   3   5   5      198.71      204.34      6.37 o 
   4   5   5     1372.16     1325.46     23.95 o 
   4   5   5     1648.15     1650.23     38.95 o 
   5   5   5      967.34      968.48     19.57 o 
   6   5   5     1085.88     1030.09     19.26 o 
   6   5   5     1304.29     1296.22     23.65 o 
   7   5   5       15.72       28.58      7.45 o 
   7   5   5      460.67      496.11     14.46 o 
   8   5   5       24.77       22.72      6.34 o 
   8   5   5       20.62       16.86      5.41 o 
   9   5   5      196.76      193.79      8.87 o 
   9   5   5      236.33      236.26     10.70 o 
  10   5   5      372.46      347.43     16.35 o 
  11   5   5       14.55       14.31     11.54 o 
  11   5   5       17.47       26.15     10.46 o 
  12   5   5      493.36      510.39     26.69 o 
  13   5   5       35.77       29.69     12.74 o 
  13   5   5       29.78       25.34     13.10 o 
 -13   6   5        0.66        3.52     15.06 o 
 -13   6   5        0.55        5.89     11.87 o 
 -12   6   5       42.38       35.49     21.07 o 
 -11   6   5      102.68      104.47     12.05 o 
 -11   6   5      123.33      121.03     11.60 o 
 -10   6   5      462.24      455.27     18.72 o 
  -9   6   5      799.69      747.88     20.71 o 
  -9   6   5      665.78      648.00     19.60 o 
  -8   6   5      440.08      380.16     14.73 o 
  -8   6   5      456.21      428.13     36.61 o 
  -8   6   5      528.60      523.67     16.74 o 
  -7   6   5     1202.85     1221.08     25.61 o 
  -7   6   5     1372.84     1243.98     36.79 o 
  -7   6   5     1001.43     1027.11     26.42 o 
  -6   6   5      170.51      167.28      7.87 o 
  -6   6   5      204.81      207.98      7.18 o 
  -5   6   5        1.17       -7.09      7.09 o 
  -4   6   5       18.62       23.53      5.47 o 
  -4   6   5       22.36       33.15      5.14 o 
  -3   6   5        8.04       10.58      6.34 o 
  -3   6   5      373.40      358.04     26.00 o 
  -3   6   5        6.69       17.31      5.05 o 
  -2   6   5      720.83      707.51     13.61 o 
  -2   6   5      600.12      641.57     12.47 o 
  -1   6   5     2326.27     2329.46     36.73 o 
  -1   6   5     1936.73     1943.14     34.83 o 
   0   6   5      353.14      354.85     11.78 o 
   1   6   5        5.44       -4.36      5.17 o 
   1   6   5        4.53        0.48      5.05 o 
   2   6   5       54.38       43.19      8.05 o 
   2   6   5       65.32       49.47      7.87 o 
   2   6   5       56.26       40.81     29.81 o 
   3   6   5     1108.31     1048.27     18.06 o 
   3   6   5     1331.23     1305.06     31.77 o 
   4   6   5      230.72      232.53      8.96 o 
   4   6   5      192.08      170.32      6.94 o 
   5   6   5      409.87      415.02     12.77 o 
   6   6   5       54.41       65.52      6.94 o 
   6   6   5       65.35       70.24      7.24 o 
   7   6   5      937.89      896.74     23.35 o 
   7   6   5      183.03      203.80     17.31 o 
   8   6   5      131.16      125.15     10.28 o 
   8   6   5      157.54      154.21     10.28 o 
   9   6   5      374.90      344.18     15.18 o 
   9   6   5      450.30      451.78     16.26 o 
  10   6   5      391.30      360.77     20.65 o 
  11   6   5      324.82      317.29     16.26 o 
  11   6   5      390.15      360.32     17.82 o 
  12   6   5      229.08      277.37     36.19 o 
 -11   7   5       13.11       27.29     10.70 o 
 -11   7   5       10.92       -1.50     10.85 o 
 -10   7   5        6.83       14.70     15.00 o 
  -9   7   5      160.48      161.06     10.10 o 
  -9   7   5      133.61      137.80     10.85 o 
  -8   7   5        5.34       -8.87      8.87 o 
  -8   7   5        4.44       -3.64     10.43 o 
  -8   7   5        5.46       12.41     44.12 o 
  -7   7   5       13.09       14.55     10.19 o 
  -7   7   5       43.09       93.02     21.49 o 
  -7   7   5       15.73       37.30      8.63 o 
  -6   7   5        1.23       -7.12      7.12 o 
  -6   7   5        1.48        2.37      6.61 o 
  -5   7   5        4.61       14.43      8.26 o 
  -4   7   5        4.03        5.29      6.43 o 
  -4   7   5        4.84        4.60      5.83 o 
  -3   7   5     2558.20     2504.08     79.91 o 
  -3   7   5      705.08      753.95     21.13 o 
  -3   7   5      587.01      643.47     22.81 o 
  -2   7   5       79.54       84.45      6.52 o 
  -2   7   5       95.54      126.83      7.06 o 
  -2   7   5       84.67       62.45     33.81 o 
  -1   7   5      518.84      508.61     13.49 o 
  -1   7   5      623.19      606.83     13.67 o 
   0   7   5      129.20      119.56     13.64 o 
   1   7   5       24.10       21.82      8.36 o 
   1   7   5       28.95       33.27      7.42 o 
   2   7   5        0.89       -4.45     10.31 o 
   2   7   5        0.74       -0.99     11.57 o 
   3   7   5      161.87      160.22      6.70 o 
   3   7   5      194.43      187.45     11.24 o 
   4   7   5        2.18       -3.76      5.38 o 
   4   7   5        2.62       -1.89      5.59 o 
   5   7   5     2406.18     2314.95     46.01 o 
   6   7   5       55.08       56.44      8.02 o 
   6   7   5       45.86       49.74      8.33 o 
   7   7   5      182.88      170.20     16.56 o 
   8   7   5        2.65        0.57      9.26 o 
   8   7   5        3.18        2.98      8.54 o 
   9   7   5      186.04      201.46     12.86 o 
   9   7   5      223.46      233.13     11.69 o 
  10   7   5       23.38       23.11     18.63 o 
  11   7   5        6.23       -8.90     11.42 o 
  11   7   5        7.48       18.54     16.56 o 
  -9   8   5      120.63      118.75     10.58 o 
  -9   8   5      100.43       82.14     11.36 o 
  -8   8   5      351.90      341.39     18.06 o 
  -8   8   5      366.56      400.93     41.20 o 
  -8   8   5      422.68      481.38     18.03 o 
  -7   8   5      269.56      279.24     16.47 o 
  -7   8   5      352.07      347.73     24.79 o 
  -7   8   5      224.42      241.97     15.15 o 
  -6   8   5       58.50       49.95      8.51 o 
  -6   8   5       70.26       68.73      8.66 o 
  -5   8   5      206.03      213.81     11.15 o 
  -4   8   5        9.27        3.19      7.36 o 
  -4   8   5       11.13        8.72      6.94 o 
  -3   8   5       12.04       10.40     10.88 o 
  -3   8   5      162.09      177.47     18.18 o 
  -3   8   5       14.46        4.96      9.80 o 
  -2   8   5      349.90      366.27     12.14 o 
  -2   8   5      291.31      315.24     16.14 o 
  -2   8   5      704.39      696.57     23.62 o 
  -1   8   5      439.95      448.35     15.18 o 
  -1   8   5      528.44      540.77     12.77 o 
   0   8   5      369.48      399.93     16.71 o 
   1   8   5        1.55       -3.28      9.26 o 
   1   8   5        1.29       -6.01      9.83 o 
   2   8   5        5.67        0.57     24.10 o 
   3   8   5      347.91      323.84     11.42 o 
   3   8   5      417.89      428.79     25.13 o 
   4   8   5      150.22      154.30      7.96 o 
   4   8   5      180.44      187.24     14.73 o 
   5   8   5      143.19      139.63     13.10 o 
   6   8   5      115.67      112.22      9.68 o 
   6   8   5      138.94      137.38      9.02 o 
   7   8   5      261.55      297.36     18.18 o 
   8   8   5       74.83       74.99      9.38 o 
   8   8   5       62.30       63.90     10.34 o 
   9   8   5       96.59       67.44     10.91 o 
   9   8   5       80.41       79.67     11.84 o 
  -7   9   5       11.86       30.60     13.89 o 
  -7   9   5       32.55       87.22     23.86 o 
  -6   9   5        4.14       -3.64      9.26 o 
  -6   9   5        4.97        2.89      8.96 o 
  -5   9   5       85.89       82.77     10.07 o 
  -4   9   5       77.13       85.96      8.72 o 
  -4   9   5       92.65       95.45      8.69 o 
  -3   9   5       14.77       33.84     15.75 o 
  -3   9   5        2.31       -5.71     11.42 o 
  -3   9   5        1.92        3.64     22.60 o 
  -2   9   5      700.48      766.18     23.26 o 
  -2   9   5      583.18      619.36     24.43 o 
  -1   9   5        0.65        5.20      7.09 o 
  -1   9   5        0.54       -0.27     12.05 o 
   0   9   5      287.43      308.96     17.16 o 
   1   9   5      120.75      139.33     13.01 o 
   1   9   5      145.04      158.06     13.31 o 
   2   9   5       60.41       24.43     26.09 o 
   2   9   5      133.73      103.90     28.28 o 
   2   9   5       50.29       39.79     22.93 o 
   3   9   5       55.27       67.56     12.35 o 
   3   9   5       66.39       50.16     13.64 o 
   4   9   5      135.19      159.08     17.07 o 
   4   9   5      162.38      224.00     16.35 o 
   5   9   5       82.05       78.62     13.37 o 
   6   9   5      275.51      284.10     19.39 o 
   6   9   5      229.38      220.81     11.69 o 
 -16   0   6      334.67      307.82     39.85 o 
 -14   0   6      285.54      296.13     22.84 o 
 -14   0   6      237.73      215.07     26.57 o 
 -12   0   6      467.99      471.49     21.61 o 
 -12   0   6      562.12      503.32     26.54 o 
 -10   0   6        1.93       -0.21      8.45 o 
 -10   0   6        1.61       26.21      9.26 o 
  -8   0   6      478.03      578.13     19.17 o 
  -8   0   6      397.98      510.51     24.31 o 
  -8   0   6     2114.24     2208.61     82.59 o 
  -6   0   6    22307.01    21486.88    746.55 o 
  -4   0   6     2596.33     2618.47     93.59 o 
  -4   0   6     3118.55     2950.15    105.40 o 
  -2   0   6      430.01      422.12     17.10 o 
  -2   0   6      358.00      376.82     15.18 o 
   0   0   6     2280.39     2193.04     56.71 o 
   0   0   6     2739.06     2620.48     92.03 o 
   2   0   6     8216.40     8408.04    296.91 o 
   4   0   6     2058.18     1959.73     70.54 o 
   6   0   6     2537.70     2659.82     97.08 o 
   6   0   6     2687.76     2489.17     90.40 o 
   8   0   6        6.19       -5.56      5.83 o 
   8   0   6        5.15        2.61      5.38 o 
  10   0   6        0.01       -0.51      7.27 o 
  10   0   6        0.01       -3.37      7.18 o 
  12   0   6     1765.23     1780.34     50.52 o 
  12   0   6     1469.63     1526.44     44.87 o 
  14   0   6      373.21      391.19     27.53 o 
  16   0   6      472.49      527.58     29.63 o 
 -16   1   6       81.87       98.07     24.82 o 
 -15   1   6       62.18       72.76     12.56 o 
 -15   1   6       51.76       46.34     16.20 o 
 -14   1   6      209.10      235.45     14.25 o 
 -14   1   6      174.09      184.20     18.24 o 
 -13   1   6     1689.39     1738.05     52.32 o 
 -12   1   6      670.19      656.51     21.10 o 
 -12   1   6      804.99      767.47     18.21 o 
 -11   1   6     1348.18     1511.35     31.02 o 
 -10   1   6     1131.80     1097.44     22.12 o 
 -10   1   6      942.27     1018.58     21.04 o 
  -9   1   6      518.01      492.20     11.51 o 
  -9   1   6      431.27      468.55     11.99 o 
  -8   1   6     3333.91     3232.00     68.31 o 
  -8   1   6      464.65      587.87     27.41 o 
  -8   1   6      558.11      642.23     28.10 o 
  -7   1   6      649.65      693.18     17.40 o 
  -7   1   6      780.32      759.63     18.87 o 
  -6   1   6     1275.57     1286.33     35.01 o 
  -5   1   6       70.58       86.80      7.09 o 
  -5   1   6       58.76       60.32      5.41 o 
  -4   1   6     4299.22     4439.77    110.93 o 
  -4   1   6     3579.30     3784.19     94.67 o 
  -3   1   6       21.60       24.01      2.58 o 
  -3   1   6       25.94       25.76      3.67 o 
  -2   1   6       66.03       72.61      4.15 o 
  -2   1   6       54.97       71.47      3.16 o 
  -1   1   6     3245.97     3389.81     70.60 o 
   0   1   6     9819.64     9979.26    254.77 o 
   0   1   6    11794.73    11860.58    238.60 o 
   1   1   6     3801.48     3887.58    100.05 o 
   1   1   6     4566.09     4618.56    114.84 o 
   2   1   6     1086.17     1106.09     29.75 o 
   2   1   6      904.29      846.33     32.25 o 
   3   1   6      188.46      173.14      7.09 o 
   3   1   6      156.90      134.31      6.07 o 
   4   1   6      246.89      272.08      8.45 o 
   4   1   6      293.14      351.97     15.12 o 
   5   1   6     2010.35     1989.49     41.90 o 
   5   1   6     2414.70     2584.71     54.70 o 
   6   1   6     5714.72     5257.01    131.10 o 
   6   1   6     3269.25     3340.40     85.47 o 
   7   1   6     2610.58     2664.78     39.43 o 
   7   1   6     2173.42     2178.35     32.55 o 
   8   1   6     1531.49     1589.88     23.98 o 
   8   1   6     1275.03     1335.14     19.60 o 
   9   1   6     2144.53     2107.21     36.07 o 
  10   1   6      481.91      535.15     11.99 o 
  10   1   6      578.84      595.32     14.91 o 
  11   1   6      103.32       84.57     10.64 o 
  12   1   6      137.67      137.74     10.07 o 
  12   1   6      165.37      172.15     11.75 o 
  13   1   6       23.69       34.23      9.44 o 
  13   1   6       28.45       26.54     10.67 o 
  14   1   6      916.67      926.16     30.45 o 
  15   1   6       20.64       15.96     12.53 o 
  15   1   6       17.18       -8.23     12.41 o 
  16   1   6        2.67       -4.57     22.81 o 
 -16   2   6      231.33      301.72     26.33 o 
 -15   2   6       13.99        7.36     16.71 o 
 -15   2   6       16.80       48.00     16.32 o 
 -14   2   6      142.71      128.39     14.28 o 
 -14   2   6      118.81      111.95     16.74 o 
 -13   2   6      587.84      513.27     28.73 o 
 -12   2   6       83.33       53.02     13.95 o 
 -12   2   6      100.09       85.72     12.17 o 
 -11   2   6     1075.66     1057.08     25.94 o 
 -10   2   6      626.83      702.58     18.93 o 
 -10   2   6      752.91      775.41     17.40 o 
  -9   2   6        8.44       17.22      5.17 o 
  -9   2   6       10.14       15.51      5.59 o 
  -8   2   6      576.87      580.95     20.23 o 
  -8   2   6      169.67      167.61      9.26 o 
  -7   2   6     1798.10     1681.37     29.87 o 
  -7   2   6     1497.00     1514.69     27.41 o 
  -6   2   6      751.00      774.14     18.60 o 
  -5   2   6     7938.89     7796.61    157.88 o 
  -5   2   6     9535.69     9267.78    229.29 o 
  -4   2   6      942.08      935.30     21.10 o 
  -4   2   6      784.32      790.97     17.94 o 
  -3   2   6     1767.65     1916.66     39.73 o 
  -3   2   6     1471.65     1653.24     30.32 o 
  -2   2   6     3041.81     3170.09     57.01 o 
  -2   2   6     3653.63     3799.91     77.24 o 
  -1   2   6    13350.58    14009.08    346.26 o 
   0   2   6      429.60      454.54     13.73 o 
   0   2   6      516.01      580.80     13.34 o 
   1   2   6     3920.77     3749.30     96.99 o 
   1   2   6     4709.38     4785.63     85.99 o 
   2   2   6      131.73      113.43      4.75 o 
   2   2   6      109.67       96.60      4.15 o 
   3   2   6     1645.95     1756.41     46.92 o 
   3   2   6     1370.33     1399.40     26.15 o 
   4   2   6      304.79      273.10      8.84 o 
   5   2   6     2352.13     2276.57     36.76 o 
   5   2   6     2825.23     2862.96     55.99 o 
   6   2   6     1502.25     1480.60     22.96 o 
   6   2   6       34.82       37.48      4.51 o 
   7   2   6     1427.81     1463.11     21.64 o 
   7   2   6     1188.72     1208.97     17.82 o 
   8   2   6      929.87      974.31     15.33 o 
   8   2   6     1116.91     1153.40     19.78 o 
   9   2   6       41.51       37.33      8.11 o 
   9   2   6       40.50       37.42     10.55 o 
  10   2   6      270.22      274.49      9.08 o 
  10   2   6      324.57      298.56      9.38 o 
  11   2   6      291.55      285.79     15.87 o 
  12   2   6      278.95      288.58     14.01 o 
  12   2   6      335.05      315.15     13.43 o 
  13   2   6      821.38      858.87     26.15 o 
  13   2   6      986.59      973.98     25.46 o 
  14   2   6        5.33       19.60     19.29 o 
  15   2   6       26.64       36.07     12.74 o 
  15   2   6       22.18       26.00     13.22 o 
 -15   3   6      226.59      227.51     16.08 o 
 -15   3   6      272.17      246.78     21.76 o 
 -14   3   6      527.62      465.99     21.16 o 
 -14   3   6      633.75      601.69     25.07 o 
 -13   3   6      543.92      559.40     39.43 o 
 -12   3   6      392.84      342.47     19.60 o 
 -12   3   6      471.86      423.74     17.49 o 
 -11   3   6     1809.66     1712.08     51.03 o 
 -10   3   6      190.32      199.89      8.05 o 
 -10   3   6      228.60      191.48      9.32 o 
  -9   3   6       83.08       89.59      6.64 o 
  -9   3   6       99.79       95.00      8.08 o 
  -8   3   6      509.60      480.87     16.98 o 
  -8   3   6      424.27      454.51     16.17 o 
  -8   3   6     1465.12     1419.95     39.70 o 
  -7   3   6     1371.60     1414.06     26.03 o 
  -7   3   6     1647.48     1624.50     24.58 o 
  -6   3   6       52.71       53.20      4.90 o 
  -5   3   6      361.67      328.98      8.23 o 
  -5   3   6      301.11      277.37      7.09 o 
  -4   3   6      288.36      298.35      6.91 o 
  -4   3   6      346.36      384.49     10.01 o 
  -3   3   6      597.27      511.02     11.57 o 
  -3   3   6      497.26      468.67     13.31 o 
  -2   3   6      903.53      870.11     35.49 o 
  -2   3   6     1085.26     1049.23     16.32 o 
  -1   3   6     5290.10     5214.57    184.74 o 
   0   3   6      839.50      843.51     19.45 o 
   0   3   6     1008.35     1006.19     19.54 o 
   1   3   6     3475.21     3453.41     90.01 o 
   1   3   6     4174.21     4407.94    166.68 o 
   2   3   6     2767.86     2763.93     72.91 o 
   2   3   6     2304.37     2172.64     57.61 o 
   3   3   6     1618.67     1598.51     40.03 o 
   3   3   6     1347.61     1284.71     28.22 o 
   4   3   6     4112.40     4711.67    112.88 o 
   4   3   6     4594.79     4475.23     70.69 o 
   5   3   6       18.64       20.53      2.64 o 
   5   3   6       22.39       30.87      3.76 o 
   6   3   6     2699.60     2663.46     39.97 o 
   6   3   6     1435.07     1436.54     36.82 o 
   6   3   6     1194.76     1775.44     66.12 o 
   7   3   6     2510.72     2565.90     36.07 o 
   7   3   6     2090.29     2087.46     27.50 o 
   8   3   6      429.98      433.96     10.28 o 
   8   3   6      357.97      354.19      8.05 o 
   9   3   6     1039.05     1023.96     20.32 o 
  10   3   6      508.42      525.11     11.87 o 
  10   3   6      610.68      614.43     13.76 o 
  11   3   6      487.11      492.77     16.74 o 
  12   3   6       34.58       18.87      9.59 o 
  12   3   6       28.79       35.37      8.08 o 
  13   3   6      125.69      112.67     11.06 o 
  13   3   6      150.97      141.95     11.69 o 
  14   3   6      144.47      115.47     18.27 o 
  15   3   6       65.79       50.76     14.97 o 
  15   3   6       54.77       39.10     11.72 o 
 -15   4   6        8.00      -14.43     14.43 o 
 -15   4   6        6.66       11.21     11.81 o 
 -14   4   6       11.47       16.44     31.59 o 
 -14   4   6        9.55       22.51     11.75 o 
 -13   4   6      370.66      367.00     20.11 o 
 -12   4   6      161.34      140.29      9.44 o 
 -12   4   6      193.79      159.71     11.84 o 
 -11   4   6      119.34      103.30     11.93 o 
 -10   4   6      261.27      228.53      8.51 o 
 -10   4   6      313.82      307.28     11.42 o 
  -9   4   6     1242.35     1142.10     18.12 o 
  -9   4   6     1492.23     1425.09     26.21 o 
  -8   4   6      579.99      585.94     19.26 o 
  -8   4   6      599.59      575.24     17.67 o 
  -8   4   6      696.64      686.99     18.12 o 
  -7   4   6      151.20      146.76      5.14 o 
  -7   4   6      181.62      169.90      5.80 o 
  -6   4   6     4817.31     4687.96     61.04 o 
  -5   4   6       75.17       74.23      3.79 o 
  -5   4   6       90.29       84.66      4.15 o 
  -4   4   6     2129.04     2100.06     32.40 o 
  -4   4   6     2557.27     2458.67     41.78 o 
  -4   4   6     2283.56     2304.19     63.20 o 
  -3   4   6     1218.92     1225.26     16.98 o 
  -3   4   6     1464.09     1399.10     20.74 o 
  -2   4   6     1072.87     1156.86     20.11 o 
  -2   4   6     1288.67     1323.60     19.54 o 
  -1   4   6     1491.49     1479.43     33.15 o 
   0   4   6       35.96       34.68      4.27 o 
   0   4   6       43.19       48.12      2.83 o 
   1   4   6       23.83       23.47      4.51 o 
   1   4   6       28.62       26.33      3.94 o 
   2   4   6      540.14      519.97      9.11 o 
   2   4   6      648.78      655.13     10.94 o 
   3   4   6      380.63      368.02      7.81 o 
   3   4   6      457.19      470.41      8.90 o 
   4   4   6      789.69      783.52     12.02 o 
   5   4   6      582.88      563.88     11.42 o 
   5   4   6      485.27      456.65      9.20 o 
   6   4   6      180.71      180.51      8.14 o 
   6   4   6      202.73      222.10     10.13 o 
   7   4   6        0.69        2.13      4.21 o 
   7   4   6        0.82        3.61      4.69 o 
   8   4   6      244.98      241.01      6.19 o 
   8   4   6      294.26      291.02     10.52 o 
   9   4   6     1725.66     1694.62     28.31 o 
  10   4   6       61.15       57.95      7.36 o 
  10   4   6       73.45       61.97     10.37 o 
  11   4   6      428.55      425.81     18.63 o 
  12   4   6      515.01      522.26     17.73 o 
  12   4   6      618.59      597.39     23.14 o 
  13   4   6      112.90       52.54     13.55 o 
  13   4   6       94.00       91.37     11.30 o 
  14   4   6      408.35      387.01     26.27 o 
 -14   5   6      156.04      164.73     37.84 o 
 -14   5   6      187.43      185.74     14.01 o 
 -13   5   6      261.87      236.47     28.10 o 
 -12   5   6      109.70       76.85     11.87 o 
 -12   5   6      131.76      109.46     11.45 o 
 -11   5   6      763.64      694.26     27.56 o 
 -10   5   6       82.55       72.64      9.17 o 
 -10   5   6       99.15      101.58      8.39 o 
  -9   5   6       75.92       66.18     16.77 o 
  -9   5   6       91.18       82.11     17.13 o 
  -9   5   6     2636.22     2394.74     80.22 o 
  -8   5   6      298.47      309.26     17.19 o 
  -8   5   6      137.42      138.25      8.87 o 
  -8   5   6      114.41      104.92     10.58 o 
  -7   5   6     1350.03     1277.68     19.17 o 
  -7   5   6     1621.57     1543.27     24.10 o 
  -6   5   6        2.72        2.89      5.08 o 
  -5   5   6       19.85       26.39      4.51 o 
  -5   5   6       23.84       32.79      4.33 o 
  -4   5   6      978.05      913.87     22.87 o 
  -4   5   6      814.27      775.50     16.83 o 
  -4   5   6      832.20      760.41     23.65 o 
  -3   5   6     1966.49     1934.67     28.16 o 
  -3   5   6     1637.19     1637.67     24.25 o 
  -2   5   6       67.27       64.41      4.30 o 
  -2   5   6       56.01       55.09      4.18 o 
  -1   5   6     2148.19     2046.14     40.21 o 
   0   5   6     1133.78     1130.47     18.81 o 
   0   5   6      943.92      936.65     18.21 o 
   1   5   6      225.07      236.65      7.99 o 
   1   5   6      270.34      284.83      8.78 o 
   2   5   6      152.11      154.27      4.75 o 
   2   5   6      182.71      191.66      6.82 o 
   3   5   6     3350.91     3278.49     55.00 o 
   3   5   6     4024.90     4196.72     87.70 o 
   4   5   6      282.78      295.71      9.89 o 
   5   5   6     1011.17      995.82     18.51 o 
   5   5   6     1214.56     1263.46     22.54 o 
   6   5   6      385.25      372.01     12.32 o 
   6   5   6      333.87      375.59     13.80 o 
   7   5   6        0.34        4.51      5.59 o 
   7   5   6        0.40       -4.27      5.35 o 
   8   5   6      230.22      222.82      7.72 o 
   8   5   6      276.52      257.33     10.79 o 
   9   5   6      233.91      212.36     14.25 o 
  10   5   6       77.68       64.08     10.97 o 
  10   5   6       93.31       79.49     11.12 o 
  11   5   6     1010.34      941.46     34.59 o 
  12   5   6       37.00       15.54     13.07 o 
  12   5   6       44.45       46.31     12.32 o 
  13   5   6       37.72       34.53     13.40 o 
  13   5   6       31.41       52.17     14.10 o 
 -13   6   6       12.87       -7.63     21.85 o 
 -12   6   6       12.21        5.65     12.62 o 
 -12   6   6       10.17       14.52     11.09 o 
 -11   6   6       36.52       32.16     15.60 o 
 -10   6   6      145.64      141.14     12.14 o 
 -10   6   6      174.93      174.74     11.63 o 
  -9   6   6      262.36      299.61     37.18 o 
  -9   6   6      233.15      230.22     14.97 o 
  -9   6   6      280.04      279.99     13.76 o 
  -8   6   6     1162.94     1151.24     36.10 o 
  -8   6   6      522.45      508.88     19.51 o 
  -8   6   6      434.96      435.01     19.36 o 
  -7   6   6      351.67      330.66      9.47 o 
  -7   6   6      292.79      294.65      8.87 o 
  -6   6   6        3.24        8.66      7.12 o 
  -5   6   6      120.07      123.94      6.25 o 
  -5   6   6      144.22      139.78      7.00 o 
  -4   6   6      950.19      933.82     38.47 o 
  -4   6   6      186.75      198.06      8.63 o 
  -4   6   6      224.32      213.93     11.66 o 
  -3   6   6      380.81      389.87      9.89 o 
  -3   6   6      317.04      341.39     11.06 o 
  -3   6   6      505.72      587.90     43.34 o 
  -2   6   6     1537.13     1507.35     25.01 o 
  -2   6   6     1279.73     1300.76     19.99 o 
  -1   6   6      672.73      703.79     17.49 o 
   0   6   6      439.87      453.01     11.75 o 
   0   6   6      528.35      545.19     11.21 o 
   1   6   6        1.56       -6.73      7.51 o 
   1   6   6        1.88       -5.92      6.97 o 
   2   6   6      303.97      311.79     11.27 o 
   2   6   6      253.07      265.26      9.11 o 
   3   6   6        0.37       -4.27      4.27 o 
   3   6   6        0.31       -1.11      4.24 o 
   4   6   6     1431.93     1428.07     26.78 o 
   5   6   6        9.08        9.92      5.89 o 
   5   6   6       10.90        2.80      5.65 o 
   6   6   6      434.59      423.74     16.05 o 
   6   6   6       32.18       61.10     12.92 o 
   7   6   6       15.40       12.98      7.60 o 
   7   6   6       12.82       15.90      7.15 o 
   8   6   6      160.03      162.93     10.94 o 
   8   6   6      192.22      186.40     11.00 o 
   9   6   6      463.63      423.47     20.50 o 
  10   6   6      500.35      476.90     18.33 o 
  10   6   6      600.99      666.10     23.80 o 
  11   6   6      290.39      332.34     27.29 o 
  12   6   6        0.30       -8.66     11.90 o 
  12   6   6        0.25      -16.38     16.38 o 
 -11   7   6       11.38       19.63     16.02 o 
 -10   7   6        2.10        2.37     10.04 o 
 -10   7   6        1.75        9.92     10.82 o 
  -9   7   6       15.33       21.40      9.68 o 
  -9   7   6       25.10       65.13     36.25 o 
  -9   7   6       12.76       12.26     11.36 o 
  -8   7   6      491.06      494.79     28.25 o 
  -8   7   6      542.64      578.07     30.54 o 
  -8   7   6      451.77      471.25     25.64 o 
  -7   7   6        8.66        9.05      7.99 o 
  -7   7   6       10.41       16.29      7.93 o 
  -6   7   6      459.52      422.63     13.92 o 
  -5   7   6        1.54        7.27      6.46 o 
  -5   7   6        1.28       12.05      6.67 o 
  -4   7   6      961.56      960.18     24.49 o 
  -4   7   6     1586.93     1498.73     54.82 o 
  -4   7   6     1154.96     1163.56     34.11 o 
  -3   7   6       29.14       23.35      6.43 o 
  -3   7   6       90.89      105.55     26.54 o 
  -3   7   6       24.26       23.02      7.63 o 
  -2   7   6      264.01      255.16      8.69 o 
  -2   7   6      219.80      226.25      8.57 o 
  -1   7   6       18.61       16.08      8.96 o 
   0   7   6       31.51       29.60      5.20 o 
   0   7   6       26.23       32.61      8.72 o 
   1   7   6        9.44       15.60     10.67 o 
   1   7   6        7.86        2.61     12.77 o 
   2   7   6      783.86      795.63     22.93 o 
   2   7   6      941.52      943.41     25.34 o 
   3   7   6       37.93       42.44      5.53 o 
   3   7   6       45.56       41.72     10.55 o 
   4   7   6     1619.64     1587.75     36.58 o 
   5   7   6        2.86        6.58      6.73 o 
   5   7   6        2.38       -6.82      6.97 o 
   6   7   6      151.76      137.65     15.39 o 
   7   7   6        9.88        7.93      8.66 o 
   7   7   6       11.87        9.29      8.39 o 
   8   7   6       28.40       17.13      9.38 o 
   8   7   6       23.64       17.07      9.26 o 
   9   7   6       10.73        4.48     16.71 o 
  10   7   6      282.94      303.82     16.56 o 
  10   7   6      235.56      220.45     14.34 o 
  11   7   6       10.90        1.47     20.41 o 
  -9   8   6      157.87      165.06     13.25 o 
  -9   8   6      196.34      235.87     40.24 o 
  -9   8   6      131.44      109.46     13.64 o 
  -8   8   6      371.46      384.61     26.69 o 
  -8   8   6       61.48       78.41     13.37 o 
  -8   8   6       51.18       56.50     14.37 o 
  -7   8   6      244.50      242.33     11.60 o 
  -7   8   6      293.68      297.27     11.99 o 
  -6   8   6        1.34       -9.86     10.43 o 
  -5   8   6       77.43       71.80      8.33 o 
  -5   8   6       64.47       62.45      8.51 o 
  -4   8   6        1.29        4.42     11.99 o 
  -4   8   6        1.55       -1.71     10.85 o 
  -4   8   6      249.58      235.06     20.53 o 
  -3   8   6      468.99      479.01     15.93 o 
  -3   8   6      390.45      412.35     19.51 o 
  -3   8   6      471.74      502.78     22.93 o 
  -2   8   6      164.49      172.42      8.45 o 
  -2   8   6      136.94      151.59      8.23 o 
  -1   8   6      292.06      311.82     18.87 o 
   0   8   6       26.06       26.33      9.20 o 
   0   8   6       31.30       33.96      9.14 o 
   1   8   6        4.81       20.23     25.19 o 
   2   8   6       43.75       59.21     13.55 o 
   2   8   6       52.56       33.57     12.83 o 
   3   8   6        2.67       17.58     13.07 o 
   3   8   6        2.22        1.35      5.29 o 
   4   8   6      406.29      396.00     16.59 o 
   5   8   6       98.19      100.83      8.39 o 
   5   8   6       81.75       80.52      8.39 o 
   6   8   6      165.96      181.41     18.30 o 
   7   8   6        1.16       -7.96      7.96 o 
   7   8   6        0.97       -1.83      9.17 o 
   8   8   6       36.02       35.16      9.08 o 
   8   8   6       29.99       27.02     10.22 o 
   9   8   6      139.43      175.10     19.05 o 
  -6   9   6       36.00       26.48     12.14 o 
  -5   9   6       17.96       19.90      8.60 o 
  -5   9   6       14.95       16.71      8.72 o 
  -4   9   6       58.42       47.43     13.16 o 
  -4   9   6      114.15      123.46     16.53 o 
  -4   9   6       48.64       35.13     22.18 o 
  -3   9   6       93.11       75.71     13.86 o 
  -3   9   6      359.08      347.04     22.27 o 
  -3   9   6      111.83      119.71     13.92 o 
  -2   9   6       34.56       33.12     11.60 o 
  -2   9   6       41.51       56.35      7.93 o 
  -1   9   6       65.73       98.13     17.49 o 
   0   9   6      198.44      226.79     17.37 o 
   0   9   6      238.35      263.40     13.52 o 
   1   9   6       69.47       48.18     20.83 o 
   1   9   6      129.88      115.56     28.85 o 
   1   9   6       83.44       39.58     24.34 o 
   2   9   6        2.01      -12.68     12.68 o 
   2   9   6        1.68        4.30     13.58 o 
   3   9   6      698.78      789.50     29.99 o 
   3   9   6      581.76      626.79     27.74 o 
   4   9   6       13.50       -2.80     26.87 o 
   5   9   6      177.26      172.06     20.26 o 
   5   9   6      147.58      151.59      9.53 o 
   6   9   6      141.48      117.57     17.43 o 
 -15   0   7      357.31      336.19     30.93 o 
 -15   0   7      429.18      493.86     63.57 o 
 -13   0   7      154.05      151.26     18.09 o 
 -13   0   7      128.26      153.55     22.84 o 
 -11   0   7      385.54      416.34     18.75 o 
 -11   0   7      463.08      422.54     18.63 o 
  -9   0   7     2518.68     2457.19     65.97 o 
  -7   0   7    11783.95    11298.68    395.52 o 
  -5   0   7     2024.60     1919.40     70.99 o 
  -5   0   7     1685.57     1722.84     63.63 o 
  -3   0   7      139.10      142.82      9.41 o 
  -3   0   7      115.81      137.35      6.25 o 
  -1   0   7     7710.65     7902.49    274.85 o 
  -1   0   7     6419.46     6311.92    222.97 o 
   1   0   7     8335.68     7490.30    264.54 o 
   5   0   7     1708.73     1684.97     62.69 o 
   5   0   7     1422.60     1415.75     52.48 o 
   7   0   7     1806.40     1881.29     40.45 o 
   7   0   7     2169.74     2285.49     59.57 o 
   9   0   7        2.72       -4.93      6.70 o 
   9   0   7        3.27       -1.05      6.79 o 
  11   0   7     1866.43     1976.89     44.54 o 
  11   0   7     2241.84     2317.83     62.75 o 
  13   0   7     1973.59     1927.12     57.31 o 
  15   0   7      259.50      237.76     25.22 o 
 -16   1   7        6.69       14.55     12.68 o 
 -16   1   7        5.57       14.79     17.70 o 
 -15   1   7       60.40       72.76     15.42 o 
 -15   1   7       50.29       43.40     17.01 o 
 -14   1   7      823.87      831.91     34.80 o 
 -13   1   7      989.59      863.59     32.70 o 
 -13   1   7     1188.64     1075.53     31.17 o 
 -12   1   7      885.51      842.25     30.69 o 
 -11   1   7      233.53      258.65     11.84 o 
 -11   1   7      280.50      264.57     11.09 o 
 -10   1   7      284.38      265.26      9.56 o 
 -10   1   7      237.85      229.26     27.59 o 
 -10   1   7      236.76      256.64     11.48 o 
  -9   1   7     1208.96     1214.32     30.23 o 
  -9   1   7      638.01      695.52     25.88 o 
  -9   1   7      766.34      724.43     31.02 o 
  -8   1   7     1048.60      989.27     16.29 o 
  -8   1   7      873.01      932.56     18.78 o 
  -7   1   7     1803.70     1880.51     38.14 o 
  -6   1   7     2911.51     3058.25     77.90 o 
  -6   1   7     3497.12     3414.85     87.25 o 
  -5   1   7     2005.26     1853.73     48.66 o 
  -5   1   7     1958.98     1985.49     73.42 o 
  -5   1   7     1669.47     1563.10     58.43 o 
  -4   1   7      934.62      923.39     25.43 o 
  -4   1   7      778.11      857.75     23.71 o 
  -3   1   7     1801.45     1767.02     45.29 o 
  -3   1   7     1499.79     1595.86     29.15 o 
  -2   1   7     7232.41     7591.91    157.21 o 
  -1   1   7     4526.22     4610.93    115.56 o 
  -1   1   7     5436.60     5502.79    135.73 o 
   0   1   7     6082.98     6409.84    129.50 o 
   0   1   7     5064.36     5364.93    137.59 o 
   1   1   7     2156.47     2330.75     58.76 o 
   1   1   7     1795.36     1853.07     48.54 o 
   2   1   7      723.65      758.88     29.54 o 
   2   1   7      602.47      591.89     23.77 o 
   3   1   7      893.02      941.76     36.88 o 
   4   1   7     2006.85     1869.09     39.25 o 
   4   1   7     2410.50     2405.41     44.36 o 
   5   1   7     5771.01     5502.64    136.66 o 
   5   1   7     6931.77     7129.28    179.18 o 
   5   1   7     7847.56     7139.53    254.38 o 
   6   1   7     4282.65     4382.27     63.84 o 
   6   1   7     3565.50     3494.28     51.45 o 
   7   1   7     1621.93     1593.28     24.46 o 
   7   1   7     1948.16     1984.14     27.95 o 
   8   1   7     1007.12      974.79     17.16 o 
   9   1   7      505.53      516.04     11.12 o 
   9   1   7      607.21      628.86     11.93 o 
  10   1   7      570.83      558.83     14.43 o 
  11   1   7      113.41      120.49      8.05 o 
  11   1   7      136.22      156.73      8.81 o 
  12   1   7      307.58      301.15     14.43 o 
  12   1   7      369.45      376.64     14.76 o 
  13   1   7      693.83      674.03     25.85 o 
  14   1   7       95.72       95.75     12.32 o 
  14   1   7       79.69       84.51     13.28 o 
  15   1   7       49.56       58.07     18.66 o 
 -16   2   7        2.30      -14.94     17.01 o 
 -16   2   7        1.91       26.27     18.45 o 
 -15   2   7       20.47        5.02     16.53 o 
 -15   2   7       24.59       47.70     59.87 o 
 -14   2   7      293.80      287.65     26.60 o 
 -13   2   7        1.24       -1.98     14.67 o 
 -13   2   7        1.49      -13.83     13.83 o 
 -12   2   7      349.98      388.78     22.00 o 
 -11   2   7      350.60      386.14     14.13 o 
 -11   2   7      421.12      431.34     15.42 o 
 -10   2   7       72.62       69.88      7.21 o 
 -10   2   7       60.46       72.43      8.51 o 
  -9   2   7       73.60       95.81     13.22 o 
  -9   2   7      719.05      726.84     20.20 o 
  -8   2   7     3255.33     3355.79     57.16 o 
  -8   2   7     3910.10     3661.60     56.35 o 
  -7   2   7     1218.93     1215.10     22.75 o 
  -6   2   7     2716.88     2749.83     42.65 o 
  -6   2   7     3263.34     3124.88     55.84 o 
  -5   2   7      133.61      194.63     14.34 o 
  -5   2   7      111.23      122.74      9.95 o 
  -4   2   7      103.11      125.30      5.41 o 
  -4   2   7      123.85      138.58      7.39 o 
  -3   2   7     1820.39     1781.45     37.18 o 
  -3   2   7     1515.56     1553.49     32.97 o 
  -2   2   7     2934.20     2875.64     59.99 o 
  -1   2   7       62.24       61.79      3.25 o 
  -1   2   7       51.82       59.54      4.36 o 
   0   2   7    12943.50    12957.96    331.05 o 
   0   2   7    15546.91    15957.00    284.80 o 
   1   2   7      124.59      130.92      4.81 o 
   1   2   7      149.65      153.49      4.66 o 
   2   2   7     2080.89     2151.24     46.13 o 
   2   2   7     1732.43     1679.83     36.19 o 
   3   2   7     6141.59     6133.82    128.78 o 
   3   2   7     1252.32     1386.65     50.13 o 
   4   2   7      326.57      306.74      9.05 o 
   4   2   7      392.25      382.53     10.46 o 
   5   2   7     1021.57     1000.99     17.13 o 
   5   2   7     1227.04     1264.36     27.23 o 
   5   2   7     1190.75     1059.24     44.54 o 
   6   2   7      125.02      148.38      4.90 o 
   6   2   7      104.08      106.75      3.97 o 
   7   2   7      120.15      134.13      4.99 o 
   7   2   7      100.03      114.42      4.33 o 
   8   2   7      949.30     1016.68     40.48 o 
   8   2   7     1250.98     1275.78     19.63 o 
   9   2   7       51.80       67.56      5.83 o 
   9   2   7       43.13       45.35      4.90 o 
  10   2   7     1066.68     1111.41     21.94 o 
  11   2   7      142.84      152.68      8.08 o 
  11   2   7      118.92      112.76     10.46 o 
  12   2   7     1143.68     1109.19     29.66 o 
  12   2   7     1373.72     1372.17     31.20 o 
  13   2   7       55.50       56.08     19.11 o 
  14   2   7       44.17       53.17     12.14 o 
  14   2   7       36.78       32.16     12.83 o 
  15   2   7      308.91      335.59     20.95 o 
 -15   3   7      120.96      112.76     14.55 o 
 -15   3   7      145.28       96.38     68.58 o 
 -14   3   7      705.97      777.15     46.55 o 
 -13   3   7      187.73      161.15     22.87 o 
 -13   3   7      225.48      229.41     15.69 o 
 -12   3   7      729.52      637.79     27.44 o 
 -11   3   7      649.22      618.58     22.93 o 
 -11   3   7      779.80      727.92     22.69 o 
 -10   3   7      158.52      157.06      9.02 o 
 -10   3   7      131.98      144.86      8.11 o 
  -9   3   7     2033.61     2074.81     57.13 o 
  -9   3   7     1335.36     1411.66     38.74 o 
  -9   3   7     1603.94     1614.14     43.58 o 
  -8   3   7      442.18      442.85     12.17 o 
  -8   3   7      531.12      506.30     12.65 o 
  -7   3   7     1379.72     1380.19     25.58 o 
  -6   3   7     1852.64     1884.42     27.80 o 
  -6   3   7     2225.28     2188.96     34.23 o 
  -5   3   7       80.50       80.01     10.10 o 
  -5   3   7       67.02       74.69      5.44 o 
  -4   3   7      411.49      404.14      8.14 o 
  -4   3   7      494.25      467.29      8.63 o 
  -3   3   7      408.43      421.66     14.34 o 
  -3   3   7      490.58      468.07      9.08 o 
  -2   3   7     7853.74     7942.23    249.69 o 
  -1   3   7      450.89      437.65      9.68 o 
  -1   3   7      375.38      365.49     12.26 o 
   0   3   7       74.91       89.41      8.14 o 
   0   3   7       89.98      101.28      5.62 o 
   1   3   7     3499.64     3703.40     96.93 o 
   1   3   7     2913.61     2808.68     73.81 o 
   2   3   7     2239.96     2298.78     56.26 o 
   2   3   7     1864.87     1745.02     43.07 o 
   3   3   7     1759.63     1862.33     63.99 o 
   3   3   7     1526.55     1499.45     32.58 o 
   4   3   7      421.16      427.55      8.66 o 
   4   3   7      350.64      333.09      6.13 o 
   5   3   7     1980.16     1946.48     30.26 o 
   5   3   7      784.41      776.43     21.49 o 
   5   3   7      653.06      667.75     28.85 o 
   6   3   7     3039.38     2968.39     36.22 o 
   6   3   7     3650.71     3741.03     57.58 o 
   7   3   7     1590.57     1652.55     26.42 o 
   7   3   7     1324.22     1328.77     19.39 o 
   8   3   7      815.43      784.39     15.06 o 
   9   3   7      883.73      893.64     15.87 o 
   9   3   7     1061.48     1066.63     19.23 o 
  10   3   7      645.43      637.82     15.90 o 
  11   3   7      169.53      160.85     10.55 o 
  11   3   7      141.14      142.40      8.45 o 
  12   3   7      382.80      368.14     14.91 o 
  12   3   7      318.69      314.25     11.27 o 
  13   3   7        5.39       56.26     19.05 o 
  13   3   7      130.60      115.62     17.34 o 
  14   3   7      492.96      459.26     22.99 o 
  14   3   7      410.41      403.36     15.72 o 
  15   3   7      494.42      482.61     19.60 o 
 -15   4   7       21.65       41.54     12.29 o 
 -15   4   7       26.01        1.74     16.08 o 
 -14   4   7      148.41      239.62     22.30 o 
 -13   4   7       64.98       54.67     10.43 o 
 -13   4   7       54.10       49.86     10.70 o 
 -12   4   7       74.08       57.58     14.94 o 
 -11   4   7       61.87       54.79      6.97 o 
 -11   4   7       74.32       43.49      9.38 o 
 -10   4   7      680.20      616.87     13.67 o 
 -10   4   7      817.01      766.24     22.51 o 
  -9   4   7      464.63      450.88     15.09 o 
  -9   4   7      156.40      164.58     15.18 o 
  -9   4   7      187.86      182.94     14.67 o 
  -8   4   7      468.72      453.19     10.07 o 
  -8   4   7      390.23      370.96      9.59 o 
  -7   4   7     3500.91     3423.11     45.59 o 
  -6   4   7       27.87       27.71      3.55 o 
  -6   4   7       23.20       24.86      4.15 o 
  -5   4   7     1413.40     1422.18     28.10 o 
  -5   4   7     1176.72     1227.42     21.61 o 
  -5   4   7     1876.13     1752.06     52.63 o 
  -4   4   7     4556.39     4347.23     56.50 o 
  -4   4   7     3793.40     3800.66     49.02 o 
  -3   4   7     1533.31     1485.53     22.00 o 
  -3   4   7     1276.55     1279.63     20.71 o 
  -2   4   7     2742.21     2823.74     46.85 o 
  -1   4   7     3711.64     3737.72     79.85 o 
  -1   4   7     4458.19     4356.76     56.20 o 
   0   4   7     1240.16     1213.36     26.45 o 
   0   4   7     1489.61     1552.37     27.11 o 
   1   4   7     2299.18     2255.86     32.76 o 
   1   4   7     1914.17     1765.94     25.88 o 
   2   4   7      161.04      179.21      5.23 o 
   2   4   7      134.07      139.45      4.60 o 
   3   4   7      457.94      453.19      8.93 o 
   4   4   7     1688.16     1639.53     25.43 o 
   4   4   7     2027.71     2105.14     33.96 o 
   5   4   7      412.59      419.50     10.16 o 
   5   4   7        6.35        1.56      5.35 o 
   6   4   7       14.52       34.86      4.78 o 
   6   4   7       12.09       19.05      4.00 o 
   7   4   7        0.09       -1.71      4.33 o 
   7   4   7        0.10       -2.83      5.11 o 
   8   4   7     1945.75     1858.84     25.73 o 
   9   4   7       42.79       36.88      5.23 o 
   9   4   7       51.39       48.27      7.81 o 
  10   4   7      103.01      117.93     12.74 o 
  11   4   7      237.20      183.63     13.92 o 
  11   4   7      197.48      186.49     10.82 o 
  12   4   7      110.95      107.02     10.52 o 
  12   4   7      133.27       89.47     13.25 o 
  13   4   7      422.83      373.61     21.55 o 
  14   4   7      284.17      224.90     16.32 o 
  14   4   7      341.33      326.00     15.84 o 
 -14   5   7       39.41       32.58     39.70 o 
 -13   5   7       97.72       98.46     21.76 o 
 -13   5   7      117.38      106.48     11.33 o 
 -12   5   7      589.51      483.61     25.07 o 
 -11   5   7      105.00       86.35     11.78 o 
 -11   5   7      126.12      110.06      9.29 o 
 -10   5   7      918.65      807.17     24.31 o 
 -10   5   7      764.82      734.05     22.87 o 
 -10   5   7     1086.78      834.52     47.37 o 
  -9   5   7      371.55      341.21     22.00 o 
  -9   5   7      377.03      342.23     16.50 o 
  -9   5   7      313.90      337.33     22.75 o 
  -8   5   7      649.26      627.27     13.22 o 
  -8   5   7      540.54      521.42     13.28 o 
  -7   5   7       11.98        4.60      6.16 o 
  -6   5   7      291.35      281.01      7.12 o 
  -6   5   7      242.56      224.75      6.40 o 
  -5   5   7      394.64      405.98     16.20 o 
  -5   5   7      201.52      211.61      9.71 o 
  -5   5   7      242.05      248.91      9.35 o 
  -4   5   7       96.00      101.79      6.25 o 
  -4   5   7      115.31      127.37      5.83 o 
  -4   5   7     5632.43     5147.61    204.04 o 
  -3   5   7        1.91        3.16      3.61 o 
  -3   5   7        1.59        1.53      3.82 o 
  -2   5   7     1113.40     1097.50     20.05 o 
  -1   5   7      325.18      312.87      8.08 o 
  -1   5   7      270.73      270.58      7.15 o 
   0   5   7       39.13       38.38      7.45 o 
   0   5   7       63.45       76.52     24.16 o 
   0   5   7       47.00       59.33      4.54 o 
   1   5   7      634.44      603.91     13.22 o 
   1   5   7      762.05      779.55     14.13 o 
   2   5   7     3620.47     3616.39     51.87 o 
   2   5   7     3014.20     2860.28     41.32 o 
   3   5   7      182.05      189.91      8.14 o 
   4   5   7      543.06      531.87     11.48 o 
   4   5   7      652.29      664.05     13.31 o 
   5   5   7      408.85      397.23     11.81 o 
   5   5   7      321.82      324.53     12.74 o 
   6   5   7        3.32        3.25      4.84 o 
   6   5   7        2.77        4.42      5.08 o 
   7   5   7      672.06      646.89     14.67 o 
   7   5   7      807.23      799.00     17.25 o 
   8   5   7     1095.89     1078.26     22.57 o 
   8   5   7     1277.98     1306.53     52.54 o 
   9   5   7       56.70       52.35      8.63 o 
   9   5   7       68.10       74.69     10.04 o 
  10   5   7     1649.98     1618.10     47.55 o 
  11   5   7        8.27        4.33     11.06 o 
  11   5   7        6.88        3.67     12.44 o 
  12   5   7       37.39       21.49     12.53 o 
  12   5   7       31.12       32.31     13.67 o 
  13   5   7      146.26      186.16     25.67 o 
 -13   6   7       11.93      -11.78     11.78 o 
 -13   6   7       14.33       -7.00     13.40 o 
 -12   6   7      144.66      125.42     17.73 o 
 -11   6   7      380.79      359.27     15.66 o 
 -11   6   7      317.02      299.88     16.23 o 
 -10   6   7      275.86      249.36     38.26 o 
 -10   6   7      118.84      134.40     13.98 o 
 -10   6   7      142.74      126.32     12.32 o 
  -9   6   7       64.71       69.73     23.92 o 
  -9   6   7       36.93       31.05     14.40 o 
  -9   6   7       44.36       52.78     14.25 o 
  -8   6   7       49.67       59.48      7.96 o 
  -8   6   7       41.35       41.60      8.57 o 
  -7   6   7       83.19      107.05      8.11 o 
  -6   6   7      174.51      172.66      7.21 o 
  -6   6   7      145.29      153.46      6.85 o 
  -5   6   7      667.17      746.34     17.82 o 
  -5   6   7      801.37      831.52     26.81 o 
  -5   6   7     2543.86     2425.91     59.33 o 
  -4   6   7      955.00      940.19     17.10 o 
  -4   6   7     1147.09     1091.61     21.16 o 
  -4   6   7      956.13      990.93     55.42 o 
  -3   6   7     1630.45     1684.31     27.35 o 
  -3   6   7     1958.39     1979.54     32.16 o 
  -2   6   7     1049.42     1078.96     22.93 o 
  -1   6   7        8.11       -2.34      4.48 o 
  -1   6   7        6.75        4.60      3.91 o 
   0   6   7       35.91       41.69      9.44 o 
   0   6   7       29.90       40.96     10.61 o 
   0   6   7      280.49      303.88     34.74 o 
   1   6   7        2.00        2.10      6.25 o 
   1   6   7        2.40        2.34      4.00 o 
   2   6   7       83.84       87.97      4.66 o 
   2   6   7      100.70       96.02      5.38 o 
   3   6   7     3503.74     3599.53     87.55 o 
   4   6   7      467.03      470.95     12.95 o 
   4   6   7      560.97      596.22     16.50 o 
   5   6   7      729.83      734.14     19.14 o 
   5   6   7      294.21      376.04     13.89 o 
   6   6   7       84.35       77.99      7.33 o 
   6   6   7      101.32       97.68      7.93 o 
   7   6   7      778.83      799.24     21.73 o 
   7   6   7      648.41      618.10     19.20 o 
   8   6   7      909.91      861.90     25.97 o 
   9   6   7      238.24      255.79     11.78 o 
   9   6   7      198.35      188.77     12.62 o 
  10   6   7       22.43       15.87     18.36 o 
  11   6   7       11.14      -11.54     11.54 o 
  11   6   7        9.27       -2.70     16.08 o 
  12   6   7        0.62       12.74     16.80 o 
  12   6   7        0.74       -5.05     12.44 o 
 -11   7   7       93.08       78.50     12.98 o 
 -11   7   7      111.80       89.71     11.93 o 
 -10   7   7        0.40       -7.63     11.00 o 
 -10   7   7        0.33       16.83     12.83 o 
 -10   7   7        2.61      -13.46     37.72 o 
  -9   7   7      482.54      521.35     28.82 o 
  -9   7   7      966.28      863.74     34.41 o 
  -9   7   7      579.59      596.61     32.64 o 
  -8   7   7        4.79        3.46      8.42 o 
  -8   7   7        3.98       11.15      9.44 o 
  -7   7   7        7.34       -9.47     10.76 o 
  -6   7   7        1.16       17.31      7.78 o 
  -6   7   7        0.97       -3.34      7.78 o 
  -5   7   7      125.13      127.76     10.46 o 
  -5   7   7      150.29      152.11     13.25 o 
  -5   7   7      149.31      185.62     30.66 o 
  -4   7   7        0.12       -6.94      6.94 o 
  -4   7   7       13.50       39.22     28.16 o 
  -4   7   7        0.10        0.03      8.23 o 
  -3   7   7        1.74        2.25      6.01 o 
  -3   7   7        1.44       13.89      6.73 o 
  -2   7   7        0.23        8.66      7.99 o 
  -1   7   7      203.98      205.21      7.93 o 
  -1   7   7      169.82      174.32      9.56 o 
   0   7   7       15.77        7.66     12.83 o 
   0   7   7       18.95       38.44     11.09 o 
   1   7   7      615.38      618.58     17.34 o 
   1   7   7      739.16      747.60     19.78 o 
   2   7   7       22.26       12.53     11.06 o 
   2   7   7       26.74       11.45      9.92 o 
   3   7   7     1084.98     1053.23     29.51 o 
   4   7   7       18.33       16.77      6.31 o 
   4   7   7       15.26       14.85      6.43 o 
   5   7   7      458.40      462.90     20.50 o 
   6   7   7       14.44        1.77      7.72 o 
   6   7   7       12.02        2.67      8.11 o 
   7   7   7       16.91       19.39      9.14 o 
   7   7   7       20.31       24.28      8.78 o 
   8   7   7       11.44       19.08     16.41 o 
   9   7   7      641.78      648.31     21.94 o 
   9   7   7      770.87      836.36     27.59 o 
  10   7   7        7.42        6.04     18.24 o 
  -9   8   7        4.32       -7.03     14.40 o 
  -9   8   7       73.39       68.91     25.07 o 
  -9   8   7        5.19        4.84     15.15 o 
  -8   8   7        5.99        2.07     10.01 o 
  -8   8   7        7.19       17.28      9.32 o 
  -7   8   7       88.66      119.68     12.23 o 
  -6   8   7      317.18      302.65     11.84 o 
  -6   8   7      264.07      262.20     11.63 o 
  -5   8   7      432.57      415.11     19.33 o 
  -5   8   7      146.18      159.41     24.10 o 
  -5   8   7      175.58      163.92     14.82 o 
  -4   8   7      392.93      410.90     15.48 o 
  -4   8   7      330.63      350.56     22.45 o 
  -4   8   7      327.13      367.75     18.72 o 
  -3   8   7      235.12      226.55     10.04 o 
  -3   8   7      282.41      294.29     10.88 o 
  -2   8   7      740.69      753.41     17.40 o 
  -1   8   7       45.24       60.59      7.27 o 
  -1   8   7       37.67       35.25     10.61 o 
   0   8   7      158.08      129.81     25.61 o 
   0   8   7       94.70      146.12     26.96 o 
   0   8   7       78.84       82.38     21.88 o 
   1   8   7       36.30       44.30     11.72 o 
   1   8   7       30.22       38.41     17.07 o 
   2   8   7      122.80      161.00     19.54 o 
   2   8   7      147.50      122.71     15.72 o 
   3   8   7      728.49      793.80     23.32 o 
   4   8   7       73.47       80.82     16.11 o 
   4   8   7       61.17       67.08      7.39 o 
   5   8   7      129.63      153.76     16.50 o 
   6   8   7        6.74       11.09      8.54 o 
   6   8   7        8.10       17.67      8.23 o 
   7   8   7      144.58      123.94     10.73 o 
   7   8   7      173.66      175.04     11.33 o 
   8   8   7      305.93      331.56     22.15 o 
  -6   9   7        0.08       -0.03      9.56 o 
  -6   9   7        0.06       -5.77      9.77 o 
  -5   9   7       63.99      112.43     27.11 o 
  -5   9   7       65.69       78.68     17.40 o 
  -5   9   7       76.86       70.54     14.82 o 
  -4   9   7        0.23        3.01     12.56 o 
  -4   9   7      450.78      489.65     22.84 o 
  -4   9   7        0.27        4.54     13.64 o 
  -3   9   7        7.03        9.83      7.93 o 
  -3   9   7        8.44       22.63      8.23 o 
  -2   9   7       57.76       69.19     17.52 o 
  -1   9   7        1.91       -7.93      7.93 o 
  -1   9   7        1.59      -13.19     13.19 o 
   0   9   7        6.12        0.72     26.03 o 
   0   9   7        5.10       31.11     22.72 o 
   0   9   7        9.08       -1.65     28.70 o 
   1   9   7       19.48        0.60     13.73 o 
   1   9   7       23.40       13.10     13.55 o 
   2   9   7      291.82      341.45     19.45 o 
   2   9   7      242.95      294.80     19.54 o 
   3   9   7       51.72      111.23     26.63 o 
   4   9   7      130.38      137.14     22.09 o 
   4   9   7      156.60      139.21     15.87 o 
   5   9   7      197.90      245.00     16.86 o 
 -16   0   8        5.97       33.96     50.94 o 
 -16   0   8        4.97       -6.43     25.73 o 
 -14   0   8       13.86       36.82     23.65 o 
 -14   0   8       16.64       12.74     15.60 o 
 -12   0   8     1073.24     1195.51     33.36 o 
 -12   0   8     1289.10     1188.02     49.17 o 
 -10   0   8     5967.13     5896.60    150.30 o 
  -8   0   8     9141.52     9421.78    235.21 o 
  -6   0   8      280.93      281.37     18.06 o 
  -6   0   8      233.89      244.49     15.51 o 
  -4   0   8      257.71      242.78      9.47 o 
  -4   0   8      309.55      260.66     14.52 o 
  -2   0   8    14912.03    15628.24    549.88 o 
  -2   0   8    17911.38    17270.77    598.96 o 
   0   0   8     6963.98     6985.65    243.23 o 
   0   0   8     5797.82     5531.77    195.96 o 
   2   0   8      107.70      112.01      9.92 o 
   4   0   8      505.37      725.85     29.72 o 
   6   0   8     3667.43     3773.85     96.11 o 
   6   0   8     3053.30     3025.10     77.18 o 
   8   0   8      498.42      528.33     15.00 o 
   8   0   8      598.66      622.64     16.74 o 
  10   0   8     2116.86     2250.00     49.65 o 
  10   0   8     2542.64     2737.72     59.15 o 
  12   0   8     2550.95     2400.33     67.56 o 
  14   0   8      514.98      565.53     29.06 o 
 -16   1   8        1.03        3.07     18.06 o 
 -16   1   8        1.24        3.85     17.73 o 
 -15   1   8      111.21      166.08     27.80 o 
 -14   1   8      856.67      846.48     26.96 o 
 -14   1   8      713.21      664.74     29.06 o 
 -13   1   8      558.66      556.40     26.63 o 
 -12   1   8      149.63      166.62     10.19 o 
 -12   1   8      124.57      130.56     14.28 o 
 -11   1   8       18.51       24.16     15.21 o 
 -11   1   8       85.50       98.52     32.67 o 
 -11   1   8       15.41       12.35     11.33 o 
 -10   1   8       41.62       24.22     13.13 o 
  -9   1   8      468.12      522.77     13.46 o 
  -9   1   8      562.27      532.45     13.37 o 
  -8   1   8     2277.44     2412.68     42.50 o 
  -7   1   8     2871.84     2788.15     55.39 o 
  -7   1   8     2390.94     2553.25     46.88 o 
  -6   1   8     3859.78     3861.46     98.31 o 
  -6   1   8     3100.13     2971.88     76.61 o 
  -5   1   8      782.37      806.06     23.35 o 
  -5   1   8      939.73      889.43     25.70 o 
  -4   1   8      711.21      711.09     20.59 o 
  -4   1   8      592.11      667.27     15.60 o 
  -3   1   8     2179.08     2109.37     44.06 o 
  -2   1   8      511.66      565.26     11.21 o 
  -2   1   8      614.57      648.88     17.97 o 
  -1   1   8     2220.99     2388.88     59.90 o 
  -1   1   8     1849.07     2014.19     51.42 o 
   0   1   8       23.06       29.48      2.77 o 
   0   1   8       19.20       26.93      2.52 o 
   1   1   8      120.43      129.84      5.92 o 
   1   1   8      144.65      145.07      6.13 o 
   2   1   8       14.06        0.21      8.42 o 
   3   1   8     1455.17     1510.54     40.48 o 
   3   1   8     1211.49     1124.85     42.95 o 
   4   1   8     3446.09     3361.68     85.50 o 
   4   1   8     4139.22     4209.46     76.64 o 
   4   1   8     4553.29     4191.64    150.99 o 
   5   1   8     3816.15     3657.45     65.79 o 
   5   1   8     4583.72     4675.88     97.53 o 
   6   1   8      595.67      547.89      9.50 o 
   6   1   8      495.92      452.08      7.66 o 
   7   1   8     1178.47     1130.11     17.34 o 
   7   1   8     1360.02     1390.74     51.36 o 
   8   1   8        3.80        0.63      3.76 o 
   8   1   8        4.56       -2.01      4.24 o 
   9   1   8      731.57      744.45     13.73 o 
  10   1   8      361.44      380.61     10.37 o 
  10   1   8      434.14      442.34     13.07 o 
  11   1   8      751.62      820.37     20.26 o 
  11   1   8      902.79      973.37     22.09 o 
  12   1   8      914.31      967.87     29.15 o 
  13   1   8       71.12       87.49     13.04 o 
  13   1   8       85.42      109.37     12.11 o 
  14   1   8      263.44      245.70     19.02 o 
  15   1   8       47.58       61.49     13.67 o 
  15   1   8       39.61        9.83     13.61 o 
 -16   2   8      259.54      184.41     66.81 o 
 -16   2   8      216.08      165.60     20.38 o 
 -15   2   8      772.65      908.76     37.57 o 
 -14   2   8       97.12       64.98     17.58 o 
 -14   2   8      116.65      144.77     17.70 o 
 -13   2   8      759.70      672.44     28.91 o 
 -12   2   8       53.89       56.26     13.89 o 
 -12   2   8       44.86       50.43     12.56 o 
 -11   2   8      296.68      300.54     15.39 o 
 -11   2   8      247.00      292.28     16.35 o 
 -10   2   8      132.28      135.22     17.58 o 
 -10   2   8       12.27       37.72     12.02 o 
  -9   2   8     1115.24     1176.51     27.23 o 
  -9   2   8     1339.56     1279.42     25.04 o 
  -8   2   8       65.37       59.39      6.52 o 
  -7   2   8     1739.69     1808.83     32.34 o 
  -7   2   8     2089.60     1941.61     34.29 o 
  -6   2   8     1176.30     1199.80     27.44 o 
  -6   2   8      979.32     1049.08     24.04 o 
  -6   2   8     2910.51     2811.96     86.83 o 
  -5   2   8       12.77       16.32      5.80 o 
  -5   2   8       10.63        9.38      4.00 o 
  -4   2   8     1766.80     1896.53     35.10 o 
  -4   2   8     2122.16     2122.75     54.67 o 
  -3   2   8     5027.97     5571.17    115.29 o 
  -2   2   8      592.58      656.00     12.95 o 
  -2   2   8      711.77      783.64     17.28 o 
  -1   2   8     9625.56     9577.37    193.16 o 
  -1   2   8     8013.71     7618.60    270.28 o 
   0   2   8      198.52      217.56      6.40 o 
   0   2   8      165.27      173.71      7.51 o 
   1   2   8      753.24      814.81     15.90 o 
   1   2   8      627.11      641.69     14.91 o 
   2   2   8     3164.37     3122.27     66.39 o 
   3   2   8      113.58      123.40      5.71 o 
   3   2   8       94.56      100.44      4.93 o 
   4   2   8        1.21        6.73      3.31 o 
   4   2   8        1.46       -4.42      4.45 o 
   4   2   8      466.18      515.16     25.61 o 
   5   2   8     3762.38     3789.45     58.76 o 
   5   2   8     3132.35     3082.12     49.44 o 
   6   2   8      607.40      581.07      9.26 o 
   6   2   8      729.57      703.06     12.23 o 
   7   2   8     3986.20     3998.42     50.97 o 
   7   2   8      986.87     1030.63     41.69 o 
   8   2   8      312.72      324.50      8.99 o 
   8   2   8      260.35      266.28      6.76 o 
   9   2   8      815.68      809.25     15.69 o 
  10   2   8      263.24      266.70      8.51 o 
  10   2   8      316.18      316.29      9.77 o 
  11   2   8      329.85      359.57     11.45 o 
  11   2   8      274.62      274.79     13.49 o 
  12   2   8       58.83       58.88     18.33 o 
  13   2   8      201.23      191.81     14.55 o 
  13   2   8      241.70      256.88     14.28 o 
  14   2   8       33.95       29.54     17.49 o 
  15   2   8      185.08      190.85     15.18 o 
  15   2   8      154.08      186.16     15.36 o 
 -15   3   8      748.45      686.44     45.74 o 
 -14   3   8       50.38       66.87     16.32 o 
 -14   3   8       41.94       29.42     21.01 o 
 -13   3   8      515.93      433.08     33.51 o 
 -12   3   8      241.82      220.33     15.84 o 
 -12   3   8      290.45      262.56     18.57 o 
 -11   3   8      243.50      251.29     18.93 o 
 -11   3   8      292.47      285.67     14.34 o 
 -10   3   8     1350.78     1374.84     34.35 o 
  -9   3   8       40.41       39.85      6.07 o 
  -9   3   8       33.65       34.65      6.37 o 
  -8   3   8     2405.10     2485.87     43.67 o 
  -7   3   8     1702.80     1614.98     29.15 o 
  -7   3   8     1417.66     1421.46     23.92 o 
  -6   3   8      746.68      696.42     15.42 o 
  -6   3   8      896.86      839.48     23.05 o 
  -6   3   8      831.71      811.74     26.69 o 
  -5   3   8      165.29      188.74      5.20 o 
  -5   3   8      198.53      198.45      6.22 o 
  -4   3   8      651.27      633.79     11.63 o 
  -4   3   8      542.21      564.87     10.04 o 
  -3   3   8     5084.43     5103.88     88.75 o 
  -2   3   8      853.67      878.37     14.01 o 
  -2   3   8      710.72      734.86     17.76 o 
  -1   3   8     3134.62     2962.44     93.14 o 
  -1   3   8      199.38      200.40      6.82 o 
   0   3   8        5.24       12.05      3.37 o 
   0   3   8        4.37       15.21      4.75 o 
   1   3   8      295.11      267.48     10.04 o 
   1   3   8      354.46      347.64     13.46 o 
   2   3   8      792.68      763.47     18.03 o 
   3   3   8     2098.51     2162.12     33.90 o 
   3   3   8     1747.10     1668.11     26.63 o 
   4   3   8      686.42      724.85     14.82 o 
   4   3   8     1039.23      993.45     20.38 o 
   4   3   8      571.47      638.54     18.54 o 
   5   3   8     1408.99     1428.01     25.76 o 
   5   3   8     1173.05     1125.93     15.72 o 
   6   3   8     1369.42     1386.26     21.19 o 
   6   3   8     1140.10     1136.60     14.37 o 
   7   3   8     3155.63     3089.03     43.07 o 
   7   3   8      636.40      925.14     26.54 o 
   8   3   8     1281.91     1287.95     22.03 o 
   8   3   8     1067.24     1085.42     18.00 o 
   9   3   8      487.91      453.07     11.54 o 
  10   3   8      363.70      344.33     10.64 o 
  10   3   8      436.85      422.12     13.04 o 
  11   3   8      442.98      437.62     12.98 o 
  11   3   8      532.08      501.85     17.40 o 
  12   3   8      159.86      159.23     16.23 o 
  12   3   8      188.38      204.28     21.52 o 
  13   3   8       39.28       29.18     10.34 o 
  13   3   8       47.17       43.04     11.42 o 
  14   3   8      367.82      378.15     17.64 o 
 -15   4   8      238.35      370.21     24.34 o 
 -14   4   8       38.28       19.02     15.60 o 
 -14   4   8       31.87       58.91     11.93 o 
 -13   4   8      127.16      130.44     15.60 o 
 -12   4   8       82.73       73.42     10.91 o 
 -12   4   8       68.87       49.32     10.67 o 
 -11   4   8      621.89      578.37     47.19 o 
 -11   4   8       64.09       68.58     10.07 o 
 -11   4   8       76.98       43.40     13.19 o 
 -10   4   8      409.83      368.53     17.52 o 
 -10   4   8        2.80        9.26     12.20 o 
 -10   4   8        2.33       22.60     12.56 o 
  -9   4   8      281.60      260.72      9.74 o 
  -9   4   8      234.44      205.63      8.08 o 
  -8   4   8       22.68       19.51      6.97 o 
  -7   4   8        0.36        1.89      4.72 o 
  -7   4   8        0.44        2.49      4.18 o 
  -6   4   8      118.42      125.90      8.45 o 
  -6   4   8       98.59      107.66      6.82 o 
  -6   4   8     1040.45      978.90     26.72 o 
  -5   4   8     3366.74     3238.52     40.18 o 
  -5   4   8     2802.96     2799.93     39.49 o 
  -4   4   8      162.83      197.61      5.50 o 
  -4   4   8      195.59      204.37      4.93 o 
  -3   4   8     1281.52     1312.09     20.89 o 
  -2   4   8     2836.05     2728.50     38.56 o 
  -2   4   8     2361.14     2325.58     43.49 o 
  -1   4   8      410.47      389.93      9.95 o 
  -1   4   8      341.74      349.41     10.13 o 
   0   4   8     4131.69     4136.79     57.25 o 
   0   4   8     3439.82     3277.92     59.54 o 
   1   4   8     2031.11     2014.43     31.38 o 
   1   4   8     1690.99     1598.57     27.20 o 
   2   4   8     2624.83     2650.29     42.80 o 
   3   4   8     2886.82     2713.62     40.63 o 
   3   4   8     3467.46     3523.92     51.15 o 
   4   4   8      656.43      685.90     16.77 o 
   4   4   8     1526.10     1515.11     27.02 o 
   5   4   8      982.36      975.00     17.55 o 
   5   4   8      817.86      776.94     12.65 o 
   6   4   8      704.03      671.96     12.47 o 
   6   4   8      845.63      869.09     17.61 o 
   7   4   8      310.87      298.86     13.34 o 
   7   4   8      295.05      272.89      9.68 o 
   8   4   8       36.59       29.21      4.87 o 
   8   4   8       43.95       37.99      7.27 o 
   9   4   8      472.39      479.16     15.09 o 
  10   4   8      104.31      105.76      8.99 o 
  10   4   8      125.29       98.31     11.54 o 
  11   4   8        0.33       -6.40      8.60 o 
  11   4   8        0.40        4.30     11.27 o 
  12   4   8      511.69      484.57     21.58 o 
  13   4   8      524.89      503.38     18.24 o 
  13   4   8      630.47      594.12     20.77 o 
  14   4   8       17.84       -5.02     18.96 o 
 -14   5   8      174.41      168.91     12.41 o 
 -14   5   8      145.21      134.34     23.53 o 
 -13   5   8      650.26      519.22     37.60 o 
 -12   5   8       14.66        3.01     11.45 o 
 -12   5   8       17.61       20.53      9.71 o 
 -11   5   8     1097.12     1076.43     35.89 o 
 -11   5   8     1098.89      810.51     46.52 o 
 -11   5   8     1317.79     1277.01     34.80 o 
 -10   5   8       36.85       25.82     24.37 o 
 -10   5   8        2.72        3.13     12.65 o 
 -10   5   8        2.27       32.01     13.46 o 
  -9   5   8      681.98      625.34     18.63 o 
  -9   5   8      567.78      518.38     15.81 o 
  -8   5   8      404.80      413.16     11.30 o 
  -7   5   8       16.07       15.87      5.02 o 
  -7   5   8       13.38       13.10      5.38 o 
  -6   5   8      327.50      324.86      9.17 o 
  -6   5   8      446.37      433.87     20.92 o 
  -6   5   8      393.37      379.08     10.16 o 
  -5   5   8     2551.28     2382.57    102.97 o 
  -5   5   8      573.95      566.26     13.43 o 
  -5   5   8      477.84      497.64      9.95 o 
  -4   5   8      371.91      351.49      8.48 o 
  -4   5   8      309.63      328.62      8.39 o 
  -3   5   8      796.77      806.03     18.30 o 
  -2   5   8      137.89      144.05      6.49 o 
  -2   5   8      165.62      163.68      5.98 o 
  -1   5   8      566.38      539.87     14.01 o 
  -1   5   8      680.29      670.03     22.21 o 
  -1   5   8      715.42      751.57     40.27 o 
   0   5   8      113.91      115.14      5.41 o 
   0   5   8       94.84      101.46      4.27 o 
   1   5   8     1140.84     1117.24     18.87 o 
   1   5   8      949.80      905.63     17.16 o 
   2   5   8       20.05       20.50      7.69 o 
   3   5   8       45.74       55.15      4.24 o 
   3   5   8       38.08       33.06      3.94 o 
   4   5   8      859.60      846.60     17.28 o 
   4   5   8      416.20      466.78     14.91 o 
   5   5   8       85.86       86.05      5.68 o 
   5   5   8      103.13      110.30      5.83 o 
   6   5   8      218.38      208.34      7.84 o 
   6   5   8      262.30      252.76      8.75 o 
   7   5   8     1557.48     1540.02     28.73 o 
   7   5   8     1243.14     1469.06     57.16 o 
   8   5   8      172.70      184.38      9.47 o 
   8   5   8      143.78      133.68      8.08 o 
   9   5   8     1702.35     1745.74     36.28 o 
  10   5   8       24.00       13.58     10.25 o 
  10   5   8       19.98       16.17     11.84 o 
  11   5   8        0.03        1.92     12.32 o 
  11   5   8        0.04      -11.51     11.51 o 
  12   5   8      214.51      214.02     24.43 o 
  13   5   8       67.84       63.44     15.27 o 
  13   5   8       81.48       45.80     13.76 o 
 -13   6   8       17.31        9.44     17.40 o 
 -12   6   8       70.95       49.20     12.89 o 
 -12   6   8       85.22       74.84     12.32 o 
 -11   6   8       44.61       45.26     13.34 o 
 -11   6   8      359.22      219.52     41.51 o 
 -11   6   8       53.58       26.66     18.87 o 
 -10   6   8       23.00       36.91     20.08 o 
 -10   6   8       16.67       24.89     14.37 o 
  -9   6   8      101.50       93.98     10.61 o 
  -9   6   8       84.51       72.85     11.15 o 
  -8   6   8      222.44      220.72     11.81 o 
  -7   6   8       15.58       15.57      7.06 o 
  -7   6   8       18.71       18.54      6.94 o 
  -6   6   8     1512.07     1472.31     41.05 o 
  -6   6   8      309.21      358.52     14.52 o 
  -6   6   8      371.41      407.42     19.60 o 
  -5   6   8      541.75      551.26     13.04 o 
  -5   6   8      557.84      486.61     31.86 o 
  -5   6   8      650.71      637.15     15.27 o 
  -4   6   8     1390.06     1396.48     22.12 o 
  -4   6   8     1669.65     1595.95     27.05 o 
  -3   6   8      610.79      636.64     13.28 o 
  -2   6   8       34.18       37.90      5.50 o 
  -2   6   8       28.46       25.52      5.44 o 
  -1   6   8      156.86      175.58      8.20 o 
  -1   6   8      403.09      398.91     25.37 o 
   0   6   8       76.65       91.03      8.14 o 
   0   6   8       92.07       93.08      5.47 o 
   1   6   8     1214.51     1224.48     22.81 o 
   1   6   8     1011.13     1006.67     23.50 o 
   2   6   8     2798.43     2916.43     71.41 o 
   3   6   8      440.08      425.93     11.54 o 
   3   6   8      528.59      522.41     14.97 o 
   4   6   8      531.09      541.97     17.31 o 
   4   6   8      468.95      533.74     22.06 o 
   5   6   8        0.07        0.27      6.10 o 
   5   6   8        0.08        0.12      6.49 o 
   6   6   8      261.89      278.97     11.66 o 
   6   6   8      218.03      231.87     10.01 o 
   7   6   8      208.38      188.05     15.87 o 
   8   6   8       16.24       27.50      9.95 o 
   8   6   8       19.51       11.45      9.71 o 
   9   6   8      226.60      237.76     18.48 o 
  10   6   8      147.45      149.91     15.42 o 
  10   6   8      177.11      190.58     14.04 o 
  11   6   8       53.26       64.74     12.77 o 
  11   6   8       44.34       44.78     16.74 o 
  12   6   8      170.30      164.97     34.23 o 
 -11   7   8       20.21      -27.59     27.59 o 
 -11   7   8       16.06       24.40     18.75 o 
 -11   7   8       13.37       38.68     25.31 o 
 -10   7   8      851.81      695.61     33.90 o 
 -10   7   8      553.04      635.14     34.05 o 
 -10   7   8      460.43      463.26     27.41 o 
  -9   7   8       20.54       19.48     10.52 o 
  -9   7   8       17.10       14.13     10.94 o 
  -8   7   8       37.85       56.08     12.11 o 
  -7   7   8       21.56       32.10      8.39 o 
  -7   7   8       17.95       34.71      8.84 o 
  -6   7   8       24.97       27.05      9.53 o 
  -6   7   8       40.70       82.53     31.29 o 
  -6   7   8       29.99       38.77     12.41 o 
  -5   7   8       16.09       26.84     27.95 o 
  -5   7   8        7.65       -0.87      8.26 o 
  -5   7   8        6.36        3.43      9.11 o 
  -4   7   8      640.68      608.99     15.78 o 
  -4   7   8      769.55      751.54     17.61 o 
  -3   7   8        1.12        7.15      8.96 o 
  -2   7   8        6.83        7.48      6.19 o 
  -2   7   8        8.20       10.73      6.19 o 
  -1   7   8       89.49      111.71     12.11 o 
  -1   7   8        0.40       17.22     14.34 o 
   0   7   8      489.41      498.06     18.03 o 
   0   7   8      587.85      591.50     14.22 o 
   1   7   8       21.19       23.62      5.71 o 
   1   7   8       17.64       14.55     10.85 o 
   2   7   8      539.22      589.58     18.54 o 
   3   7   8       19.75       19.17      6.43 o 
   3   7   8       16.44       10.73      5.92 o 
   4   7   8      429.99      441.44     18.90 o 
   5   7   8       41.99       44.12      7.60 o 
   5   7   8       50.44       53.50      7.78 o 
   6   7   8      260.54      264.18     12.68 o 
   6   7   8      312.94      344.91     13.61 o 
   7   7   8       23.07       10.04     17.40 o 
   8   7   8      339.87      345.57     15.75 o 
   8   7   8      408.23      435.07     18.84 o 
   9   7   8       14.48      -18.33     19.20 o 
  10   7   8       25.48       42.44     16.80 o 
  10   7   8       21.21       49.17     11.84 o 
  -9   8   8       28.54       45.62     11.12 o 
  -9   8   8       23.76       27.50     11.03 o 
  -8   8   8        8.54       28.97     13.31 o 
  -7   8   8       25.16       31.68      9.83 o 
  -7   8   8       20.94       34.77      9.44 o 
  -6   8   8      375.83      343.91     24.25 o 
  -6   8   8      127.65      150.24     15.69 o 
  -6   8   8      106.27      109.10     15.99 o 
  -5   8   8      144.09      225.05     35.22 o 
  -5   8   8      133.82      145.46     11.51 o 
  -5   8   8      160.74      164.97     11.54 o 
  -4   8   8      352.12      335.74     11.96 o 
  -4   8   8      422.94      420.79     13.64 o 
  -3   8   8      285.15      278.24     12.11 o 
  -2   8   8        0.49        1.62      7.36 o 
  -2   8   8        0.41       -5.44      7.87 o 
  -1   8   8      425.17      418.12     31.77 o 
  -1   8   8      319.11      281.04     26.39 o 
   0   8   8        8.50       11.03      6.49 o 
   0   8   8        7.07       22.30     13.46 o 
   1   8   8      229.31      273.41     22.72 o 
   1   8   8      275.43      308.24     17.16 o 
   2   8   8      426.48      463.02     31.20 o 
   3   8   8      426.54      442.40     14.88 o 
   3   8   8      512.33      555.65     30.32 o 
   4   8   8       21.37       55.39     13.01 o 
   5   8   8       77.16       68.58      9.26 o 
   5   8   8       64.24       50.25      8.20 o 
   6   8   8      156.53      172.54     10.94 o 
   6   8   8      130.32      141.29     10.07 o 
   7   8   8      111.45       94.85     17.67 o 
   8   8   8        3.54      -10.55     10.55 o 
   8   8   8        2.94        3.49     10.10 o 
  -6   9   8       31.47       51.42     18.36 o 
  -6   9   8       20.69       17.58     18.75 o 
  -5   9   8       47.71       52.75     16.95 o 
  -5   9   8      249.32      262.77     21.85 o 
  -5   9   8       57.31       49.65     11.93 o 
  -4   9   8        4.20       11.06      8.48 o 
  -4   9   8        5.04       28.52      9.38 o 
  -3   9   8      119.44      138.01     11.75 o 
  -2   9   8        0.09       -8.14      8.14 o 
  -2   9   8        0.08        6.04     11.87 o 
  -1   9   8        5.97       33.42     28.82 o 
  -1   9   8        6.66      -11.54     26.60 o 
  -1   9   8        5.54      -20.83     20.83 o 
   0   9   8        9.71       24.07     13.31 o 
   0   9   8        8.08       16.47     14.67 o 
   1   9   8       44.95       48.96     17.43 o 
   1   9   8       37.42       62.18     15.48 o 
   2   9   8      117.66      115.50     27.92 o 
   3   9   8       13.62       -3.01     18.66 o 
   3   9   8       16.36       10.79     16.50 o 
   4   9   8       11.24       36.94     29.12 o 
   5   9   8        5.63       -1.35      8.11 o 
   5   9   8        6.76       -7.48     17.70 o 
 -15   0   9     1074.28     1000.27     41.48 o 
 -15   0   9      894.38      840.41     49.47 o 
 -13   0   9      913.71      840.80     38.41 o 
 -13   0   9      760.71      748.96     46.07 o 
 -11   0   9     2460.41     2632.26     72.31 o 
  -9   0   9     1565.90     1684.40     46.52 o 
  -7   0   9     1428.86     1605.81     43.91 o 
  -7   0   9     1716.25     1618.97     63.26 o 
  -5   0   9      192.68      201.88     13.86 o 
  -5   0   9      231.44      221.08     15.24 o 
  -3   0   9    15255.95    14515.29    504.43 o 
  -3   0   9    12701.27    13393.90    331.71 o 
  -1   0   9     7792.21     7923.29    279.96 o 
  -1   0   9     9359.51     9604.18    334.09 o 
   1   0   9       10.25       23.38      4.81 o 
   1   0   9     1016.10     1061.88     40.45 o 
   3   0   9     6649.35     6345.88    225.50 o 
   3   0   9     7986.78     8437.13    299.10 o 
   5   0   9     6153.91     5849.53    146.12 o 
   5   0   9     7391.69     7480.41    187.60 o 
   7   0   9        6.51        6.88      5.11 o 
   7   0   9        7.82        8.05      5.86 o 
   9   0   9      876.00      898.90     23.14 o 
   9   0   9     1052.19     1092.90     26.57 o 
  11   0   9     3158.60     2958.50     80.16 o 
  13   0   9        4.29       24.46     18.72 o 
  15   0   9      567.37      618.19     29.00 o 
  15   0   9      681.48      715.57     42.89 o 
 -16   1   9      103.05       93.89     26.36 o 
 -15   1   9      432.05      413.76     19.75 o 
 -15   1   9      359.70      286.03     22.36 o 
 -14   1   9      221.40      239.32     22.99 o 
 -13   1   9       24.00       12.02     16.14 o 
 -13   1   9       28.82       61.82     10.49 o 
 -12   1   9       95.37      106.87     14.76 o 
 -12   1   9      114.56      148.59     47.85 o 
 -11   1   9      378.83      386.35     18.42 o 
 -10   1   9      393.19      456.32     15.69 o 
 -10   1   9      472.27      481.44     14.91 o 
  -9   1   9     6337.13     6804.21    114.78 o 
  -8   1   9     2565.60     2381.13     42.47 o 
  -8   1   9     2135.97     2248.59     40.15 o 
  -7   1   9     2869.25     2699.22     83.82 o 
  -7   1   9     2388.78     2541.95     92.99 o 
  -7   1   9     2946.89     3105.11     65.91 o 
  -6   1   9      364.07      371.32     11.63 o 
  -6   1   9      437.29      413.58     12.35 o 
  -5   1   9      290.52      296.94     11.90 o 
  -5   1   9      348.95      353.02     13.76 o 
  -4   1   9     4685.38     5041.94    126.26 o 
  -3   1   9      151.12      154.39      5.71 o 
  -3   1   9      181.52      171.01      7.81 o 
  -2   1   9     1760.20     1801.92     38.26 o 
  -2   1   9     2114.24     2056.84     52.23 o 
  -1   1   9     7203.41     7090.87    174.86 o 
  -1   1   9     5997.17     6003.65    150.48 o 
   0   1   9     1916.23     1949.15     40.48 o 
   0   1   9     1595.35     1638.00     35.01 o 
   1   1   9      859.31      877.95     32.79 o 
   1   1   9      755.91      768.73     21.88 o 
   2   1   9     1204.84     1162.84     44.12 o 
   2   1   9     1003.09      884.14     34.62 o 
   3   1   9     6019.93     6187.70    224.03 o 
   3   1   9     7230.75     7569.16    158.57 o 
   3   1   9     7218.77     6437.67    229.35 o 
   4   1   9       98.15       89.98      6.52 o 
   4   1   9      117.89      105.19      4.78 o 
   5   1   9        6.03        1.41      3.70 o 
   5   1   9        7.25        4.03      3.28 o 
   6   1   9       15.43       22.93      5.02 o 
   6   1   9      164.42      192.44      6.49 o 
   7   1   9      315.73      322.03      6.52 o 
   7   1   9      379.24      382.74      8.23 o 
   8   1   9      250.13      255.70      7.81 o 
   8   1   9      287.80      275.90     19.84 o 
   9   1   9     1925.27     1983.29     30.84 o 
   9   1   9     1602.88     1594.90     25.67 o 
  10   1   9     1336.41     1418.96     23.65 o 
  10   1   9     1605.20     1691.50     33.57 o 
  11   1   9     1123.45     1101.80     30.57 o 
  12   1   9      491.23      496.56     18.33 o 
  12   1   9      408.97      396.33     16.80 o 
  13   1   9      159.56      142.01     17.16 o 
  14   1   9       33.46       30.96     13.55 o 
  14   1   9       40.19       31.83     12.41 o 
  15   1   9        1.21       -2.34     13.83 o 
  15   1   9        1.46       20.38     21.16 o 
 -16   2   9      731.77      818.65     35.61 o 
 -15   2   9       21.59       -7.45     17.31 o 
 -15   2   9       25.93       27.98     16.83 o 
 -14   2   9      793.52      678.75     30.69 o 
 -13   2   9      111.69      110.84     16.80 o 
 -13   2   9       92.98       95.33     17.70 o 
 -12   2   9       78.15       79.46     13.73 o 
 -12   2   9       93.86       79.73     13.83 o 
 -11   2   9      505.54      574.94     25.85 o 
 -10   2   9      181.39      188.44     11.78 o 
 -10   2   9      151.02      166.98     11.99 o 
  -9   2   9     1134.53     1252.43     27.86 o 
  -8   2   9      415.42      477.05     12.74 o 
  -8   2   9      498.98      483.52     12.65 o 
  -7   2   9      542.81      575.00     17.73 o 
  -7   2   9      339.01      369.64     14.01 o 
  -7   2   9      407.20      380.46     16.23 o 
  -6   2   9      392.11      416.59     12.83 o 
  -6   2   9      470.97      473.81     10.34 o 
  -5   2   9       46.15       47.97      5.11 o 
  -5   2   9       38.42       38.35      4.42 o 
  -4   2   9     3425.13     3806.55     98.46 o 
  -3   2   9      160.85      158.30      5.02 o 
  -3   2   9      193.20      173.84      6.34 o 
  -2   2   9     8246.63     8637.08    153.85 o 
  -2   2   9     9905.32     9631.26    237.10 o 
  -1   2   9      342.00      332.70      8.69 o 
  -1   2   9      284.73      254.89      9.11 o 
   0   2   9      623.98      637.67     18.87 o 
   0   2   9      749.48      733.15     14.25 o 
   1   2   9     5574.74     5695.23    119.65 o 
   1   2   9     4889.27     5193.62    181.44 o 
   2   2   9     1831.63     1815.68     39.37 o 
   2   2   9     2200.03     2309.12     49.77 o 
   3   2   9       52.95       60.08      5.50 o 
   3   2   9       44.08       57.40      6.46 o 
   3   2   9      769.09      818.38     35.19 o 
   4   2   9     5407.71     5523.41     85.20 o 
   4   2   9     4502.17     4297.01     76.25 o 
   5   2   9     1110.69     1147.42     16.59 o 
   5   2   9      924.70      897.64     14.55 o 
   6   2   9     3570.74     3409.23     46.61 o 
   6   2   9      918.85      945.06     26.39 o 
   7   2   9       47.00       63.93      4.24 o 
   7   2   9       56.45       73.24      4.66 o 
   8   2   9      426.72      414.90      9.32 o 
   8   2   9      423.46      460.28     24.31 o 
   9   2   9      363.19      358.88      8.78 o 
   9   2   9      436.24      430.56     11.27 o 
  10   2   9       15.65       14.10      6.73 o 
  10   2   9       18.80       27.80      6.70 o 
  11   2   9      334.07      339.50     20.32 o 
  11   2   9      208.66      263.46     21.85 o 
  12   2   9      175.67      174.74     12.38 o 
  12   2   9      146.25      131.88     12.68 o 
  13   2   9      180.06      198.57     17.79 o 
  14   2   9       49.31       45.95     12.65 o 
  14   2   9       41.05       31.44     13.07 o 
  15   2   9       48.93       50.07     14.13 o 
  15   2   9       58.77       72.70     13.55 o 
 -15   3   9        0.62      -12.77     17.28 o 
 -15   3   9        0.52      -13.80     23.20 o 
 -14   3   9       12.11       51.15     25.94 o 
 -13   3   9      249.30      202.36     18.90 o 
 -13   3   9      207.55      141.68     17.79 o 
 -12   3   9      521.08      608.63     55.03 o 
 -12   3   9      167.27      170.80     17.10 o 
 -12   3   9      139.26      149.70     31.68 o 
 -11   3   9      529.95      468.55     37.24 o 
 -10   3   9      295.98      306.35     13.19 o 
 -10   3   9      355.52      361.92     13.55 o 
  -9   3   9      486.76      521.57     14.25 o 
  -8   3   9     3132.74     2993.58     51.72 o 
  -8   3   9     2608.15     2656.45     46.61 o 
  -7   3   9     1376.16     1343.43     31.20 o 
  -7   3   9     1040.85     1033.03     28.04 o 
  -7   3   9      866.55      919.40     27.71 o 
  -6   3   9      169.19      167.28      6.04 o 
  -6   3   9      140.86      145.73      6.10 o 
  -5   3   9     2536.28     2504.20     41.08 o 
  -5   3   9     2111.56     2170.95     30.75 o 
  -4   3   9     2764.51     2814.66     45.11 o 
  -3   3   9      717.02      690.62     13.70 o 
  -3   3   9      861.23      790.37     14.67 o 
  -2   3   9     1189.53     1147.21     24.49 o 
  -2   3   9      990.34     1004.96     23.38 o 
  -2   3   9     2746.02     2613.18    163.32 o 
  -1   3   9       91.45       91.46      5.62 o 
  -1   3   9      109.85      116.64      3.28 o 
   0   3   9     2212.73     2128.91     49.68 o 
   0   3   9     2657.79     2659.88     48.03 o 
   1   3   9     1810.90     1799.54     45.05 o 
   2   3   9     2358.31     2343.62     36.67 o 
   2   3   9     1963.40     1804.95     28.61 o 
   3   3   9       12.50       29.36      3.79 o 
   3   3   9       15.01       24.31      3.58 o 
   3   3   9      457.40      462.66     17.04 o 
   4   3   9      821.26      839.96     14.91 o 
   4   3   9      683.73      641.18     10.34 o 
   5   3   9      499.74      497.16      8.26 o 
   5   3   9      600.26      626.70     11.99 o 
   6   3   9      447.62      453.58      8.54 o 
   6   3   9      529.37      564.48     18.81 o 
   7   3   9      565.06      556.04      9.80 o 
   7   3   9      678.71      699.04     15.72 o 
   8   3   9      359.53      334.60      9.89 o 
   9   3   9      112.75      128.60      6.34 o 
   9   3   9      135.42      138.31      8.42 o 
  10   3   9     2071.50     1955.91     43.31 o 
  10   3   9     1724.62     1740.27     30.60 o 
  11   3   9      267.62      236.71     14.31 o 
  11   3   9      250.65      292.25     16.47 o 
  12   3   9       46.70       28.55     10.22 o 
  12   3   9       38.88       31.74      8.42 o 
  13   3   9      700.94      679.14     20.44 o 
  14   3   9      257.61      266.16     13.86 o 
  14   3   9      309.43      284.53     18.51 o 
 -15   4   9      208.73      234.00     14.85 o 
 -15   4   9      250.71      259.94     21.13 o 
 -14   4   9      621.59      629.91     22.15 o 
 -13   4   9      165.82      162.71     11.81 o 
 -13   4   9      199.17      162.05     16.89 o 
 -12   4   9       96.96       91.28     12.50 o 
 -12   4   9      116.47       97.38     15.12 o 
 -12   4   9      553.68      648.70     57.70 o 
 -11   4   9      417.89      425.33     22.09 o 
 -10   4   9      921.51      852.89     21.70 o 
 -10   4   9      767.20      695.28     18.72 o 
  -9   4   9        2.80        4.81      7.75 o 
  -8   4   9      297.38      304.90      9.86 o 
  -8   4   9      357.19      344.48      9.38 o 
  -7   4   9       16.32       20.14      7.48 o 
  -7   4   9      712.96      672.65     20.17 o 
  -7   4   9       19.60       37.21      9.89 o 
  -6   4   9      908.33      904.52     16.02 o 
  -6   4   9      756.22      764.32     13.49 o 
  -5   4   9      444.80      437.56      9.20 o 
  -5   4   9      534.26      489.26      8.45 o 
  -4   4   9      815.21      831.58     14.70 o 
  -3   4   9      540.21      513.27      9.44 o 
  -3   4   9      449.75      458.24     10.22 o 
  -2   4   9       22.32       45.41      4.84 o 
  -2   4   9      269.64      289.21     19.39 o 
  -2   4   9       26.81       39.40     12.11 o 
  -1   4   9      440.74      463.80      9.35 o 
  -1   4   9      366.93      386.23      8.57 o 
   0   4   9     3869.91     3852.44     49.89 o 
   0   4   9     3221.87     3087.50     48.60 o 
   1   4   9      430.16      418.75      9.59 o 
   2   4   9     1392.07     1314.07     20.89 o 
   2   4   9     1672.07     1679.29     25.97 o 
   3   4   9     1711.64     1756.02     33.72 o 
   3   4   9     1425.02     1363.54     35.07 o 
   3   4   9     2215.63     2086.77     46.34 o 
   4   4   9      161.27      171.91      5.53 o 
   4   4   9      134.26      129.99      5.11 o 
   5   4   9     1217.68     1158.39     19.36 o 
   5   4   9     1462.60     1474.05     26.93 o 
   6   4   9       45.39       42.95     10.01 o 
   6   4   9       21.57       27.44      7.36 o 
   7   4   9      404.98      423.44     11.66 o 
   7   4   9      337.16      339.44      8.93 o 
   8   4   9     2305.24     2350.86     40.93 o 
   9   4   9       20.70       13.61      6.16 o 
   9   4   9       24.86       21.07      9.35 o 
  10   4   9       33.35       20.89     10.49 o 
  10   4   9       27.76       10.46      7.81 o 
  11   4   9      381.74      337.84     18.96 o 
  12   4   9      361.09      371.08     15.24 o 
  12   4   9      433.72      385.06     16.44 o 
  13   4   9       68.07       62.21     15.66 o 
  14   4   9        1.57       -7.63     11.69 o 
  14   4   9        1.31      -20.62     20.62 o 
 -14   5   9      214.07      161.45     32.37 o 
 -13   5   9       67.85       33.36     22.36 o 
 -13   5   9       81.50       92.84     11.51 o 
 -12   5   9      575.30      425.99     50.70 o 
 -12   5   9      478.97      436.87     36.82 o 
 -12   5   9      543.51      364.47     40.36 o 
 -11   5   9      302.10      266.76     22.66 o 
 -11   5   9      118.49      150.99     18.42 o 
 -10   5   9      463.11      429.42     13.86 o 
 -10   5   9      385.56      333.30     15.81 o 
  -9   5   9      521.08      514.38     18.60 o 
  -8   5   9      112.70      118.38      7.99 o 
  -8   5   9       93.82       85.69      8.69 o 
  -7   5   9      290.66      285.82     21.07 o 
  -7   5   9      153.24      153.19     10.22 o 
  -7   5   9      184.06      196.05     11.39 o 
  -6   5   9     1910.90     1901.13     42.62 o 
  -6   5   9     1590.91     1569.20     26.24 o 
  -6   5   9     2264.28     2076.61     93.14 o 
  -5   5   9       49.40       60.89      5.23 o 
  -5   5   9       59.34       64.20      5.32 o 
  -4   5   9     2368.12     2347.10     36.79 o 
  -3   5   9        5.43       13.16      4.30 o 
  -3   5   9        4.52        5.56      5.23 o 
  -2   5   9      190.58      154.78     21.31 o 
  -2   5   9       12.87       17.34      5.23 o 
  -1   5   9      734.55      726.27     15.06 o 
  -1   5   9      611.55      603.46     13.95 o 
   0   5   9      235.74      238.72      7.60 o 
   0   5   9      196.27      193.55      7.48 o 
   1   5   9      212.47      208.01      7.93 o 
   2   5   9      346.33      347.04      8.11 o 
   2   5   9      288.34      275.27      6.73 o 
   3   5   9      602.67      617.71     18.57 o 
   3   5   9      723.89      763.77     21.37 o 
   3   5   9      622.72      609.84     18.57 o 
   4   5   9      198.46      174.14      6.73 o 
   4   5   9      238.38      233.91      7.36 o 
   5   5   9       25.72       24.86      5.26 o 
   5   5   9       30.90       23.02      5.47 o 
   6   5   9     2827.41     2824.31     52.48 o 
   6   5   9     2349.93     2801.65    100.14 o 
   7   5   9      345.70      361.31     10.76 o 
   7   5   9      415.24      462.18     12.86 o 
   8   5   9     1668.19     1673.13     34.53 o 
   9   5   9      122.46      110.90     11.36 o 
   9   5   9      101.96       90.31     10.70 o 
  10   5   9        2.84       -4.36     10.52 o 
  10   5   9        2.36        7.42     12.20 o 
  11   5   9      198.41      145.55     24.55 o 
  12   5   9      192.24      161.99     15.09 o 
  12   5   9      160.05      155.41     15.93 o 
  13   5   9      180.50      221.32     25.04 o 
 -12   6   9       69.76       91.49     15.33 o 
 -12   6   9       83.80       47.97     13.16 o 
 -12   6   9      293.14      151.26     41.66 o 
 -11   6   9      331.15      261.14     23.08 o 
 -10   6   9       33.37       26.69     11.30 o 
 -10   6   9       40.08       28.34     10.43 o 
  -9   6   9      290.72      305.83     15.54 o 
  -8   6   9       87.62       89.89      9.38 o 
  -8   6   9       72.95       67.02      9.50 o 
  -7   6   9     1128.52     1144.65     37.63 o 
  -7   6   9      727.98      728.49     29.33 o 
  -7   6   9      606.08      617.05     23.89 o 
  -6   6   9      320.78      326.54     11.48 o 
  -6   6   9      385.30      375.80     13.31 o 
  -6   6   9     1312.74     1148.14     47.16 o 
  -5   6   9       80.39       77.93      6.85 o 
  -5   6   9       66.93       74.57      6.67 o 
  -4   6   9       50.66       51.36      8.02 o 
  -3   6   9       26.95       29.27      5.38 o 
  -3   6   9       32.37       36.64      5.89 o 
  -2   6   9      297.62      296.37     14.73 o 
  -2   6   9      100.20      124.31     14.61 o 
  -1   6   9      641.45      664.32     14.94 o 
  -1   6   9      534.04      551.08     13.61 o 
   0   6   9      793.34      791.03     27.35 o 
   0   6   9      952.91      955.49     18.93 o 
   1   6   9     3293.11     3337.88     81.45 o 
   2   6   9      306.31      306.29      9.95 o 
   2   6   9      255.01      236.44      9.89 o 
   3   6   9      198.78      189.37     13.37 o 
   3   6   9       41.46       53.95      7.96 o 
   4   6   9       36.82       42.71      5.95 o 
   4   6   9       44.23       35.73      6.58 o 
   5   6   9        1.55       -5.20      6.73 o 
   5   6   9        1.29       -0.12      6.34 o 
   6   6   9      345.59      355.51     16.62 o 
   7   6   9      291.61      314.64     14.91 o 
   7   6   9      242.77      236.92     12.89 o 
   8   6   9      233.26      214.53     19.63 o 
   9   6   9      247.15      281.37     15.03 o 
   9   6   9      205.76      229.08     13.92 o 
  10   6   9        1.03       -2.16     13.76 o 
  10   6   9        1.24       -6.07     11.48 o 
  11   6   9      115.54      152.80     32.22 o 
 -11   7   9      477.37      415.47     25.88 o 
 -11   7   9      503.49      569.17     33.48 o 
 -10   7   9       17.22       -3.16     11.33 o 
 -10   7   9       14.33       14.97     11.30 o 
  -9   7   9      168.43      158.63     15.12 o 
  -8   7   9        0.43       16.11      8.87 o 
  -8   7   9        0.52        4.00      9.83 o 
  -7   7   9       39.29       80.88     19.23 o 
  -7   7   9      575.35      569.29     27.89 o 
  -7   7   9       32.71       31.20     20.86 o 
  -6   7   9       41.91       87.28     32.49 o 
  -6   7   9       34.42       35.19     10.91 o 
  -6   7   9       28.66       12.11      9.77 o 
  -5   7   9     1058.07     1050.73     22.66 o 
  -5   7   9     1270.88     1247.89     25.31 o 
  -4   7   9       60.18       56.14     10.25 o 
  -3   7   9      552.90      524.81     15.84 o 
  -3   7   9      460.31      462.69     13.52 o 
  -2   7   9       40.94       35.67     14.61 o 
  -2   7   9       38.41       32.37     11.15 o 
  -1   7   9      358.87      365.58     11.48 o 
  -1   7   9      298.78      311.69     11.84 o 
   0   7   9       30.90       33.60      6.37 o 
   0   7   9       25.72       35.82      5.62 o 
   1   7   9     1300.56     1382.81     36.13 o 
   2   7   9        7.46        2.98      6.40 o 
   2   7   9        6.21       14.04      5.89 o 
   3   7   9      427.56      411.63     16.89 o 
   4   7   9        1.89       -2.16      6.70 o 
   4   7   9        2.28       -2.46     13.76 o 
   5   7   9      518.36      532.90     17.04 o 
   5   7   9      431.56      409.22     14.31 o 
   6   7   9        1.42       19.11     15.84 o 
   7   7   9     1392.43     1567.07     42.74 o 
   7   7   9     1159.26     1178.56     30.23 o 
   8   7   9       48.12       62.81     19.33 o 
   9   7   9       79.45       86.35     12.59 o 
   9   7   9       66.14       75.02     11.69 o 
  10   7   9        9.45       -1.26     16.53 o 
  10   7   9        7.87       27.56     12.17 o 
  -9   8   9        2.35      -12.32     14.37 o 
  -8   8   9        9.24        8.66     10.85 o 
  -8   8   9        7.69       11.36     10.85 o 
  -7   8   9      328.12      358.19     26.21 o 
  -7   8   9      266.65      267.24     19.20 o 
  -7   8   9      320.28      319.48     25.82 o 
  -6   8   9      177.80      166.71     12.65 o 
  -6   8   9      607.23      615.70     43.19 o 
  -6   8   9      213.56      200.76     14.31 o 
  -5   8   9       56.05       63.69      9.47 o 
  -5   8   9       67.32       66.42      9.95 o 
  -4   8   9       84.44      100.47     11.33 o 
  -3   8   9        6.19       19.66      8.26 o 
  -3   8   9        7.43        9.08      8.66 o 
  -2   8   9      201.94      168.43     15.09 o 
  -2   8   9       14.01       19.93     18.66 o 
  -2   8   9       16.83        9.26     13.37 o 
  -1   8   9      239.38      258.08     10.46 o 
  -1   8   9      287.53      279.00     11.63 o 
   0   8   9      261.32      269.17     10.91 o 
   0   8   9      217.56      261.71     18.42 o 
   1   8   9      679.68      700.69     38.35 o 
   2   8   9      208.25      225.41     22.39 o 
   2   8   9      250.13      245.61     20.62 o 
   3   8   9        1.52        8.14     10.67 o 
   4   8   9      102.74       92.93      9.11 o 
   4   8   9       85.54       78.89      8.33 o 
   5   8   9       23.66       18.63      8.42 o 
   5   8   9       28.41       33.42      9.17 o 
   6   8   9       80.13       84.87     16.56 o 
   7   8   9       40.00       29.00      9.65 o 
   7   8   9       48.05       50.46     10.88 o 
   8   8   9      331.59      358.13     22.99 o 
  -5   9   9        1.28        9.59     10.04 o 
  -5   9   9        1.07        5.89      9.83 o 
  -4   9   9      355.92      367.27     14.01 o 
  -3   9   9        0.69        4.69      8.81 o 
  -3   9   9        0.83        8.63      9.41 o 
  -2   9   9      110.50      100.80     29.30 o 
  -2   9   9       29.21       26.24     23.14 o 
  -2   9   9       35.08        7.39     27.53 o 
  -1   9   9       87.32       77.75     15.90 o 
  -1   9   9      104.89      114.09      9.71 o 
   0   9   9       47.12       45.38     15.51 o 
   0   9   9       56.59       73.27     14.67 o 
   1   9   9       43.11       32.34     22.00 o 
   2   9   9       49.38       60.77     21.67 o 
   2   9   9       59.31       41.99     17.73 o 
   3   9   9      106.73      114.48     31.35 o 
   4   9   9        0.76       -8.14     19.60 o 
   4   9   9        0.91       15.36     17.79 o 
 -16   0  10      832.79      773.90     36.43 o 
 -16   0  10      693.34      661.59     46.22 o 
 -14   0  10      956.14      874.43     37.27 o 
 -14   0  10      796.03      765.22     47.85 o 
 -12   0  10     1427.77     1455.15     46.34 o 
 -10   0  10     2157.83     2219.67     60.20 o 
  -8   0  10     2222.14     2271.61     61.85 o 
  -6   0  10      914.03      842.25     24.98 o 
  -6   0  10      760.97      784.18     23.08 o 
  -4   0  10     8278.19     7681.11    269.29 o 
  -4   0  10     6891.97     7473.41    186.43 o 
  -2   0  10       38.60       45.71      6.85 o 
  -2   0  10       32.14       33.78      5.47 o 
   0   0  10     2343.46     2486.77     90.22 o 
   2   0  10    10763.56    10364.29    366.63 o 
   2   0  10     8961.15     8259.84    292.46 o 
   4   0  10     6730.45     6579.95    234.58 o 
   4   0  10     5603.41     4946.24    177.14 o 
   6   0  10      123.30      133.17      6.76 o 
   6   0  10      148.09      159.47      7.45 o 
   8   0  10     1417.20     1507.29     34.14 o 
   8   0  10     1179.88     1189.08     27.80 o 
  10   0  10     3058.15     3081.00     67.11 o 
  10   0  10     2159.06     2329.91     88.54 o 
  12   0  10       52.60       33.06     19.42 o 
  14   0  10      769.85      789.77     31.08 o 
  14   0  10      640.93      705.71     30.66 o 
 -16   1  10       66.91       54.25     12.89 o 
 -16   1  10       55.71       37.60     19.63 o 
 -15   1  10      137.03      163.14     24.16 o 
 -14   1  10      100.30      106.99     12.65 o 
 -14   1  10       83.51       90.01     18.24 o 
 -13   1  10      110.62      123.22     19.99 o 
 -13   1  10      490.01      469.09     73.69 o 
 -13   1  10      132.87      141.56     49.44 o 
 -12   1  10      951.61     1020.59     34.14 o 
 -11   1  10      450.84      432.57     14.94 o 
 -11   1  10      375.35      407.18     15.24 o 
 -10   1  10     4188.56     4794.86     93.53 o 
  -9   1  10     1140.64     1071.56     21.85 o 
  -9   1  10      949.63     1038.56     21.61 o 
  -8   1  10     1241.68     1238.00     25.34 o 
  -8   1  10      570.95      555.89     26.45 o 
  -8   1  10      475.34      589.31     32.88 o 
  -7   1  10     1356.68     1280.68     24.22 o 
  -7   1  10     1129.50     1243.92     20.50 o 
  -6   1  10       60.47       66.42      5.32 o 
  -6   1  10       72.63       61.01      6.04 o 
  -5   1  10     2877.58     2960.46     75.98 o 
  -4   1  10     1813.35     1942.51     35.79 o 
  -4   1  10     2178.08     1980.95     51.45 o 
  -3   1  10     3030.38     3150.43     57.07 o 
  -2   1  10     9224.37     9062.36    223.36 o 
  -2   1  10     7679.71     7741.61    160.49 o 
  -1   1  10      978.52      944.46     25.55 o 
  -1   1  10     1175.34     1139.58     29.90 o 
   0   1  10      295.50      359.81     12.38 o 
   0   1  10        2.36       13.61      3.76 o 
   1   1  10       19.23        9.83      2.83 o 
   1   1  10       23.09        4.36      3.85 o 
   2   1  10      998.10     1152.14     25.67 o 
   2   1  10     1198.85     1275.15     48.96 o 
   3   1  10        3.84       13.19      4.21 o 
   3   1  10        3.19        2.16      4.87 o 
   4   1  10     1245.80     1270.97     28.58 o 
   4   1  10     1037.18      964.09     27.56 o 
   5   1  10      764.42      738.65     13.34 o 
   5   1  10      460.35      494.88     12.98 o 
   6   1  10       24.07       21.97      3.37 o 
   6   1  10       28.92       28.34      3.70 o 
   7   1  10      733.51      712.53     11.90 o 
   7   1  10      850.56      901.81     36.73 o 
   8   1  10     4201.51     4404.30     60.14 o 
   8   1  10     3497.95     3540.24     48.45 o 
   9   1  10      753.88      755.03     14.52 o 
   9   1  10      905.52      930.61     16.65 o 
  10   1  10     1587.02     1639.92     30.72 o 
  11   1  10       33.36       36.82     10.31 o 
  11   1  10       40.07       44.21      8.45 o 
  12   1  10      871.85      864.55     26.45 o 
  13   1  10        6.56       12.56     10.88 o 
  13   1  10        5.46       13.70     12.20 o 
  14   1  10       91.22       86.14     14.55 o 
  14   1  10      109.56      105.22     16.32 o 
  15   1  10      325.94      313.29     26.12 o 
  15   1  10      195.67      301.78     78.47 o 
 -16   2  10       14.90       19.45     19.05 o 
 -16   2  10       17.89        2.28     17.67 o 
 -15   2  10      536.12      437.41     26.69 o 
 -14   2  10        2.29       -5.59     15.33 o 
 -14   2  10        1.91       -3.52     17.16 o 
 -13   2  10      115.69      112.61     58.58 o 
 -13   2  10       96.31      114.84     18.66 o 
 -13   2  10      190.68      130.83     68.34 o 
 -12   2  10      420.57      462.09     34.05 o 
 -11   2  10        0.43       22.15     12.77 o 
 -11   2  10        0.36       19.81     14.70 o 
 -10   2  10       15.68       28.64     13.10 o 
  -9   2  10      961.87     1037.93     24.92 o 
  -9   2  10     1155.33     1089.56     30.42 o 
  -8   2  10      625.77      690.50     18.00 o 
  -8   2  10      645.45      613.62     32.67 o 
  -7   2  10      455.53      432.06     10.04 o 
  -7   2  10      379.25      397.08      9.95 o 
  -6   2  10      140.90      162.78      7.39 o 
  -6   2  10      169.24      176.87      6.10 o 
  -5   2  10     6329.91     6187.70    111.35 o 
  -4   2  10     1003.87      933.91     26.27 o 
  -4   2  10      835.77      852.40     18.75 o 
  -3   2  10     7645.84     6798.80    403.66 o 
  -3   2  10      741.84      663.87     26.96 o 
  -3   2  10      617.62      704.18     19.54 o 
  -2   2  10     1196.62     1182.28     25.61 o 
  -2   2  10      996.24      997.21     18.51 o 
  -1   2  10       34.13       40.45      3.28 o 
  -1   2  10       28.42       21.31      4.00 o 
   0   2  10      334.41      306.10     16.17 o 
   1   2  10     2784.40     2766.51     57.70 o 
   1   2  10     2318.13     2216.04     45.20 o 
   2   2  10      725.00      770.24     17.97 o 
   2   2  10      656.55      635.68     26.03 o 
   2   2  10      603.60      612.12     14.22 o 
   3   2  10     8957.51     9019.50    138.10 o 
   3   2  10     7457.53     7044.71    108.17 o 
   4   2  10       89.54      102.67      4.33 o 
   4   2  10      107.55      124.22      4.78 o 
   5   2  10     2405.72     2356.75     35.52 o 
   5   2  10     1204.84     1366.82     36.19 o 
   6   2  10     1891.61     1935.72     26.96 o 
   6   2  10     1574.85     1578.76     22.69 o 
   7   2  10      669.06      685.48     12.56 o 
   7   2  10       27.19       37.87      9.95 o 
   8   2  10       17.61       17.61      4.93 o 
   8   2  10       14.66       18.78      4.72 o 
   9   2  10      805.28      814.06     15.18 o 
   9   2  10      967.25      970.43     18.66 o 
  10   2  10      357.90      385.69     14.52 o 
  10   2  10      403.50      416.34     26.93 o 
  11   2  10      210.28      219.91     12.59 o 
  11   2  10      252.57      279.00     11.54 o 
  12   2  10      552.54      542.75     21.19 o 
  13   2  10      213.65      223.09     14.22 o 
  13   2  10      256.62      259.31     14.55 o 
  14   2  10      105.32      133.71     14.13 o 
  14   2  10      126.50      121.21     13.70 o 
 -15   3  10       35.99       96.11     30.48 o 
 -14   3  10        1.46       12.71     16.17 o 
 -14   3  10        1.22       16.35     21.85 o 
 -13   3  10       93.20      111.77     65.10 o 
 -13   3  10       77.60       55.27     22.36 o 
 -13   3  10       89.29      184.38     45.62 o 
 -12   3  10       84.58       85.63     35.07 o 
 -11   3  10      498.69      450.94     25.16 o 
 -11   3  10      415.18      460.86     26.72 o 
 -10   3  10      263.14      269.05     15.57 o 
  -9   3  10      946.39      907.71     19.72 o 
  -9   3  10      787.91      855.56     22.84 o 
  -8   3  10     2185.27     2130.53     53.68 o 
  -8   3  10      698.25      744.03     26.45 o 
  -8   3  10      581.33      683.80     23.98 o 
  -7   3  10       26.24       31.68      5.41 o 
  -7   3  10       21.84       24.19      5.80 o 
  -6   3  10     2173.66     2275.09     38.50 o 
  -6   3  10     2610.86     2609.39     43.07 o 
  -5   3  10     1963.98     2014.61     30.54 o 
  -4   3  10     1531.61     1459.81     22.63 o 
  -4   3  10     1275.13     1347.16     20.47 o 
  -3   3  10     2845.22     2961.75     72.34 o 
  -3   3  10     2845.78     2939.03     74.57 o 
  -2   3  10      480.17      452.77      9.02 o 
  -2   3  10      399.76      383.37      8.48 o 
  -1   3  10       34.00       36.19      2.77 o 
  -1   3  10       28.31       26.60      4.09 o 
   0   3  10      974.94     1585.88     57.31 o 
   0   3  10     5087.34     5108.45    157.18 o 
   1   3  10     1247.10     1244.77     20.44 o 
   1   3  10     1038.27      949.21     16.08 o 
   2   3  10      370.40      341.03      8.42 o 
   2   3  10      444.90      441.62     11.48 o 
   2   3  10      385.41      376.52     20.65 o 
   3   3  10        3.62       -0.24      3.58 o 
   3   3  10        3.01        4.21      2.73 o 
   4   3  10      111.28      123.76      4.36 o 
   4   3  10      133.66      164.04      5.53 o 
   5   3  10     1451.03     1389.90     19.42 o 
   5   3  10     1465.58     1490.55     32.01 o 
   6   3  10      317.19      303.10      6.85 o 
   6   3  10      380.99      379.74      9.53 o 
   7   3  10      574.09      564.54     10.85 o 
   7   3  10      341.24      363.42     20.77 o 
   8   3  10       65.52       70.45      7.12 o 
   8   3  10       54.55       57.58      5.23 o 
   9   3  10      784.35      775.53     18.21 o 
   9   3  10      653.01      641.72     13.07 o 
  10   3  10      492.62      469.03     15.69 o 
  11   3  10       17.97       12.50      7.72 o 
  11   3  10       21.58       10.61      9.44 o 
  12   3  10      344.88      364.59     16.26 o 
  13   3  10       72.31       76.04     11.99 o 
  13   3  10       60.20       52.78     10.85 o 
  14   3  10       25.19       23.11     13.16 o 
  14   3  10       30.25       12.77     14.55 o 
 -14   4  10      168.67      175.55     12.44 o 
 -14   4  10      202.60      191.42     18.57 o 
 -13   4  10      180.05      213.81     44.63 o 
 -13   4  10      149.90      148.92     14.10 o 
 -13   4  10      407.24      559.46     46.79 o 
 -12   4  10      318.02      332.88     29.72 o 
 -11   4  10      828.64      761.01     24.10 o 
 -11   4  10      689.88      584.80     20.83 o 
 -10   4  10      256.61      215.28     11.93 o 
  -9   4  10       60.26       48.63      6.97 o 
  -9   4  10       50.17       45.02      9.32 o 
  -8   4  10      256.61      288.37     15.63 o 
  -8   4  10      308.23      290.81     15.36 o 
  -8   4  10      444.48      427.07     21.61 o 
  -7   4  10      226.14      244.31      8.23 o 
  -7   4  10      188.27      202.24     10.13 o 
  -6   4  10      154.27      140.81      5.47 o 
  -6   4  10      128.44      126.29      6.22 o 
  -5   4  10     2146.60     2247.29     34.71 o 
  -4   4  10      428.76      431.70     10.58 o 
  -4   4  10      515.00      489.38      8.93 o 
  -3   4  10       47.67       48.78      6.43 o 
  -3   4  10       58.26       60.65     14.73 o 
  -2   4  10      464.77      469.06      8.90 o 
  -2   4  10      386.94      399.90     10.01 o 
  -1   4  10     2060.44     2018.79     32.76 o 
  -1   4  10     2474.87     2431.83     34.53 o 
   0   4  10      686.94      668.86     13.46 o 
   1   4  10       13.05       18.87      3.25 o 
   1   4  10       15.68       17.61      3.64 o 
   2   4  10     2369.86     2311.55     61.19 o 
   2   4  10      790.62      915.88     24.67 o 
   2   4  10      658.22      733.54     15.81 o 
   3   4  10      137.21      138.13      5.35 o 
   3   4  10      164.81      159.44      5.41 o 
   4   4  10     1181.52     1204.25     19.87 o 
   4   4  10     1419.17     1530.91     25.31 o 
   5   4  10     1315.93     1309.05     24.01 o 
   5   4  10     1105.49     1245.49     33.42 o 
   6   4  10      153.93      167.10      7.21 o 
   6   4  10      128.15      137.23      6.55 o 
   7   4  10     2280.11     2288.38     43.64 o 
   8   4  10       38.58       29.99      8.11 o 
   8   4  10       32.12       24.95      6.01 o 
   9   4  10       24.25        3.43      6.01 o 
   9   4  10       29.13       14.85     10.01 o 
  10   4  10      352.90      329.16     17.67 o 
  10   4  10      161.66      183.54     18.00 o 
  11   4  10       57.36       45.29      9.14 o 
  11   4  10       68.89       62.60     10.88 o 
  12   4  10      642.74      592.70     20.95 o 
  13   4  10      142.97      143.51     11.81 o 
  13   4  10      171.73      159.14     13.49 o 
 -14   5  10        1.83       28.31     14.13 o 
 -14   5  10        1.52       -7.84     21.85 o 
 -13   5  10      410.34      398.25     45.35 o 
 -13   5  10      267.49      177.26     48.15 o 
 -12   5  10       55.86       40.12     26.81 o 
 -11   5  10       80.33       61.67      9.41 o 
 -11   5  10       66.88       23.56     12.05 o 
 -10   5  10      273.33      230.97     15.15 o 
  -9   5  10      178.35      138.82     11.06 o 
  -9   5  10      148.48      113.31     11.66 o 
  -8   5  10      425.03      351.25     32.82 o 
  -8   5  10       48.00       53.77     11.42 o 
  -8   5  10       57.66       65.91     17.88 o 
  -7   5  10     1068.51     1091.94     20.23 o 
  -7   5  10     1283.43     1301.66     24.43 o 
  -7   5  10     1069.93      933.70     58.13 o 
  -6   5  10      447.36      439.67     11.84 o 
  -6   5  10      372.45      392.18     10.79 o 
  -5   5  10     1767.68     1732.61     28.58 o 
  -4   5  10       85.40       95.63      5.95 o 
  -4   5  10      102.58      105.85      5.86 o 
  -3   5  10      284.68      354.76     14.34 o 
  -3   5  10     1158.24     1118.21     42.29 o 
  -2   5  10      423.09      417.25     11.27 o 
  -2   5  10      352.24      351.85      9.38 o 
  -1   5  10      506.58      525.59     11.45 o 
  -1   5  10      608.47      611.10     13.73 o 
   0   5  10      298.46      301.54      9.50 o 
   1   5  10     1064.46     1036.10     18.90 o 
   1   5  10     1278.56     1300.91     22.93 o 
   2   5  10      740.58      729.42     24.64 o 
   3   5  10       12.11       10.73      4.60 o 
   3   5  10       10.08       13.89      4.36 o 
   4   5  10      151.18      143.21      6.19 o 
   4   5  10      181.59      189.07      6.97 o 
   5   5  10     3403.71     3396.70     61.94 o 
   6   5  10       17.81       29.45      6.10 o 
   6   5  10       21.40       28.52      6.13 o 
   7   5  10       30.08       28.88     11.30 o 
   8   5  10      118.10      115.98      8.23 o 
   8   5  10      141.86      155.23     11.21 o 
   9   5  10       18.58       13.80     11.18 o 
   9   5  10       22.31       19.60     10.58 o 
  10   5  10       38.71       47.22     21.88 o 
  11   5  10      704.73      613.71     24.73 o 
  11   5  10      586.72      640.55     25.70 o 
  12   5  10      117.49      145.76     23.35 o 
 -12   6  10      335.49      339.92     25.49 o 
 -11   6  10       70.65       49.47     12.77 o 
 -11   6  10       84.85       59.12     12.11 o 
 -10   6  10      110.94      110.30     15.30 o 
  -9   6  10        3.82       -8.48      9.83 o 
  -9   6  10        3.18       -6.13     10.79 o 
  -8   6  10       67.49       75.47     22.81 o 
  -8   6  10       27.79       34.32     18.24 o 
  -8   6  10       23.13       24.92     14.61 o 
  -7   6  10       13.43       18.12      9.14 o 
  -7   6  10       16.13       28.64     10.22 o 
  -7   6  10      542.03      532.32     37.24 o 
  -6   6  10       16.03       11.72      7.57 o 
  -6   6  10       13.34       14.52      7.60 o 
  -5   6  10       82.15       79.46      8.96 o 
  -4   6  10      375.43      382.83     10.61 o 
  -4   6  10      450.94      444.90     12.89 o 
  -3   6  10      143.42      163.05     13.67 o 
  -3   6  10      141.58      128.78     15.48 o 
  -2   6  10      455.41      465.48     13.19 o 
  -2   6  10      547.01      559.91     13.95 o 
  -1   6  10      761.36      767.29     16.47 o 
  -1   6  10      633.86      599.56     16.50 o 
   0   6  10     1192.74     1201.34     37.51 o 
   1   6  10      399.79      429.00     12.02 o 
   1   6  10      332.84      323.33     11.39 o 
   2   6  10      178.21      156.61     23.29 o 
   2   6  10      136.75      150.42     10.79 o 
   3   6  10      172.49      175.07      9.95 o 
   3   6  10      143.61      139.27      7.45 o 
   4   6  10       28.36       24.34      6.22 o 
   4   6  10       34.07       40.12      6.94 o 
   5   6  10      613.18      602.44     19.36 o 
   6   6  10     1119.29     1113.82     24.67 o 
   6   6  10     1344.42     1423.62     38.65 o 
   7   6  10      556.11      560.94     23.65 o 
   8   6  10      129.25      147.09     10.13 o 
   8   6  10      107.60      124.79     11.45 o 
   9   6  10       25.85       27.89     11.00 o 
   9   6  10       21.52       26.57     11.06 o 
  10   6  10       59.62       38.02     28.16 o 
  11   6  10       42.58       53.59     13.07 o 
  11   6  10       35.45        6.04     17.67 o 
 -11   7  10        6.38       -3.10     11.99 o 
 -11   7  10        7.66      -11.66     11.66 o 
 -10   7  10       13.75       19.63     14.91 o 
  -9   7  10        0.26       11.96     11.06 o 
  -9   7  10        0.32       -2.70     10.52 o 
  -8   7  10      982.33      957.17     35.10 o 
  -8   7  10      402.74      372.53     31.20 o 
  -8   7  10      483.74      467.92     32.88 o 
  -7   7  10        1.02      -11.39     11.39 o 
  -7   7  10        0.85       -3.58     10.49 o 
  -7   7  10        6.18       51.78     34.77 o 
  -6   7  10      760.42      724.58     18.66 o 
  -6   7  10      913.37      882.73     22.75 o 
  -5   7  10       57.69       54.28     11.18 o 
  -4   7  10      196.14      183.39      9.92 o 
  -4   7  10      235.59      234.42     11.33 o 
  -3   7  10       17.46       35.89     15.03 o 
  -3   7  10        5.28       13.13     14.73 o 
  -2   7  10       25.28       18.75      7.69 o 
  -2   7  10       21.05       20.92      7.48 o 
  -1   7  10       29.95       36.01      7.54 o 
  -1   7  10       24.93       42.29      7.30 o 
   0   7  10     1738.26     1848.68     47.16 o 
   1   7  10       12.91        1.26     11.63 o 
   1   7  10       15.50       14.46      6.97 o 
   2   7  10      430.54      435.07     16.65 o 
   3   7  10       10.69        5.11      6.94 o 
   3   7  10       12.84        8.72      7.39 o 
   4   7  10      335.11      332.76     13.67 o 
   4   7  10      402.52      450.25     16.59 o 
   5   7  10       45.39       48.87     14.73 o 
   6   7  10      101.47       96.11      9.71 o 
   6   7  10      121.88      151.08     11.36 o 
   7   7  10        6.38       13.67     17.85 o 
   8   7  10       64.05       51.33     10.55 o 
   8   7  10       76.93       78.62     12.08 o 
   9   7  10        4.54       18.30     11.09 o 
   9   7  10        5.45       -3.37     15.15 o 
  10   7  10      175.83      201.12     20.32 o 
  10   7  10      153.18      193.37     29.75 o 
  -9   8  10       10.35       11.84     13.67 o 
  -9   8  10       12.44        5.56     18.15 o 
  -8   8  10       69.07       67.47     22.00 o 
  -8   8  10       57.50       43.19     22.12 o 
  -8   8  10       62.69       93.11     24.98 o 
  -7   8  10       14.67        9.05     12.74 o 
  -7   8  10      434.89      473.84     41.23 o 
  -7   8  10       12.21       21.82     11.45 o 
  -6   8  10        0.09        3.58      9.14 o 
  -6   8  10        0.11        1.65     10.01 o 
  -5   8  10       19.45       31.98     11.78 o 
  -4   8  10       18.18        9.95      9.47 o 
  -4   8  10       15.13       19.96      8.81 o 
  -3   8  10       27.73       55.96     14.73 o 
  -3   8  10        4.50        2.55     14.97 o 
  -2   8  10      254.57      267.00     12.68 o 
  -2   8  10      211.94      236.26     11.18 o 
  -1   8  10      359.87      382.41     13.25 o 
  -1   8  10      432.26      458.21     15.06 o 
   0   8  10      338.87      312.93     29.33 o 
   1   8  10      401.41      424.58     14.70 o 
   1   8  10      334.19      368.86     26.66 o 
   2   8  10        1.63       28.49     26.12 o 
   3   8  10        3.15        4.81      7.27 o 
   3   8  10        3.78      -11.81     15.63 o 
   4   8  10       23.78       19.78      8.14 o 
   4   8  10       28.57       21.91      8.69 o 
   5   8  10       34.43       41.45     14.55 o 
   6   8  10      358.56      422.33     18.15 o 
   6   8  10      298.52      306.80     15.12 o 
   7   8  10      279.81      291.02     20.32 o 
  -5   9  10      183.52      174.98     13.92 o 
  -4   9  10       82.33       92.15     10.73 o 
  -4   9  10       98.89      108.53     10.85 o 
  -3   9  10       66.05       35.73     17.58 o 
  -3   9  10        1.96        8.81     15.57 o 
  -2   9  10       58.37       62.90      9.53 o 
  -2   9  10       48.59       41.32     13.28 o 
  -1   9  10       84.66       58.07     13.49 o 
  -1   9  10      101.69      126.02      9.92 o 
   0   9  10       11.29        0.00     21.25 o 
   1   9  10      184.37      227.78     22.18 o 
   1   9  10      153.50      193.22     25.58 o 
   2   9  10      127.22      192.26     32.40 o 
   3   9  10        9.16      -16.89     17.73 o 
   3   9  10        7.63       -8.60     20.56 o 
   4   9  10       22.93       14.46     21.10 o 
   4   9  10       27.54       17.01     19.05 o 
 -15   0  11      336.28      316.95     22.78 o 
 -15   0  11      279.97      291.38     33.78 o 
 -13   0  11       61.67       26.18     30.29 o 
 -11   0  11     3044.98     3326.19     87.94 o 
  -9   0  11     5122.62     5638.28    143.99 o 
  -7   0  11       49.40       59.24      6.52 o 
  -7   0  11       59.34       61.82      8.08 o 
  -5   0  11      311.41      305.02     12.41 o 
  -5   0  11      374.05      327.89     19.02 o 
  -3   0  11      362.71      355.36     16.74 o 
  -3   0  11      435.67      375.68     18.63 o 
  -1   0  11       64.02       85.44     10.01 o 
   1   0  11    12753.24    12825.96    327.65 o 
   3   0  11     6350.76     5634.49    201.12 o 
   3   0  11     7628.13     7651.90    272.23 o 
   5   0  11        3.00        3.16      6.31 o 
   5   0  11        3.60       -0.93      5.74 o 
   7   0  11      299.20      338.74     12.05 o 
   7   0  11      249.09      267.88     13.25 o 
   9   0  11     3990.12     4148.09     87.73 o 
   9   0  11     4280.70     4735.20    171.61 o 
  11   0  11      902.89      891.54     31.89 o 
  13   0  11      127.51      143.54     17.40 o 
  13   0  11      153.15      169.09     16.86 o 
  15   0  11      237.74      184.87     27.02 o 
  15   0  11      197.93      226.55     21.10 o 
 -16   1  11       39.23       33.42     22.45 o 
 -15   1  11      551.17      472.70     26.75 o 
 -15   1  11      662.03      624.02     23.80 o 
 -14   1  11       31.71       44.30     19.81 o 
 -14   1  11       38.09       17.01     50.88 o 
 -13   1  11     1373.52     1373.85     41.78 o 
 -12   1  11      296.42      312.39     14.43 o 
 -12   1  11      246.78      307.40     19.08 o 
 -11   1  11     2554.10     2925.89     59.66 o 
 -10   1  11      246.34      273.74     10.97 o 
 -10   1  11      205.09      257.51     12.14 o 
  -9   1  11       35.15       45.86     15.18 o 
  -8   1  11      215.89      241.70      8.78 o 
  -8   1  11      179.74      213.75      7.48 o 
  -7   1  11       47.82       56.92      5.26 o 
  -7   1  11       57.44       61.16      5.86 o 
  -6   1  11     1166.69     1199.62     18.93 o 
  -5   1  11     6308.49     6672.09    118.02 o 
  -5   1  11     7577.36     7052.34    143.69 o 
  -4   1  11     3736.05     4020.90     71.95 o 
  -3   1  11     2003.78     2106.28     44.42 o 
  -3   1  11     2406.81     2206.09     56.56 o 
  -2   1  11     2273.83     2246.27     57.25 o 
  -2   1  11     1893.07     1901.43     49.26 o 
  -1   1  11     2779.94     2789.84     58.79 o 
   0   1  11      901.15      868.60     16.89 o 
   0   1  11      750.24      724.37     16.83 o 
   1   1  11     1107.21     1129.57     30.39 o 
   1   1  11      921.80     1030.69     19.96 o 
   2   1  11     1822.58     1783.28     38.83 o 
   2   1  11     2189.16     2221.90     58.25 o 
   3   1  11     5851.45     5828.04    148.65 o 
   3   1  11     4871.60     4544.63    116.34 o 
   4   1  11     2409.73     2345.54     35.19 o 
   4   1  11      619.20      644.28     19.23 o 
   5   1  11       39.33       54.34      4.12 o 
   5   1  11       32.74       41.84      3.94 o 
   6   1  11      750.79      765.82     14.19 o 
   6   1  11      130.88      206.23     14.67 o 
   7   1  11     1115.73     1209.54     18.45 o 
   7   1  11      928.89      939.62     16.14 o 
   8   1  11      401.40      414.63      9.86 o 
   8   1  11      482.14      505.91     11.12 o 
   9   1  11     2712.04     2720.32     42.23 o 
  10   1  11       14.07        5.14      7.66 o 
  10   1  11       11.72       19.33      6.97 o 
  11   1  11      380.20      366.30     17.79 o 
  12   1  11      106.59      127.19     12.26 o 
  12   1  11       88.74       79.43     12.65 o 
  13   1  11      812.99      862.68     24.70 o 
  13   1  11      676.85      733.18     30.60 o 
  13   1  11      706.74      671.30     49.80 o 
  14   1  11      599.29      647.76     29.18 o 
  14   1  11      348.34      441.41     85.02 o 
 -15   2  11       82.27       68.01     19.29 o 
 -15   2  11       98.82      129.26     17.94 o 
 -14   2  11       38.78       55.27     19.14 o 
 -14   2  11       46.57       71.11     57.73 o 
 -13   2  11      448.67      454.09     37.69 o 
 -12   2  11      292.64      260.24     19.57 o 
 -12   2  11      243.63      248.73     22.00 o 
 -11   2  11       37.26       42.80     20.62 o 
 -10   2  11     2007.03     1924.87     49.26 o 
 -10   2  11     1670.94     1895.66     48.00 o 
  -9   2  11      114.66      133.11     15.24 o 
  -9   2  11      120.01      132.93     18.51 o 
  -8   2  11     1243.67     1215.04     23.68 o 
  -8   2  11     1035.41     1137.14     22.99 o 
  -7   2  11      112.42      128.72      7.18 o 
  -7   2  11      135.03      140.23      6.10 o 
  -6   2  11     3688.90     3540.87     52.87 o 
  -5   2  11      558.83      574.76     14.16 o 
  -5   2  11      671.23      647.91     12.71 o 
  -4   2  11     4694.39     4446.68    180.81 o 
  -4   2  11        1.08       16.71      5.95 o 
  -3   2  11      667.44      653.44     13.70 o 
  -3   2  11      555.67      572.57     16.32 o 
  -2   2  11      383.70      350.44      9.80 o 
  -2   2  11      319.44      287.62      8.20 o 
  -1   2  11     1635.41     1619.79     39.97 o 
   0   2  11      681.29      633.58     12.95 o 
   0   2  11      567.21      484.09     11.66 o 
   1   2  11      387.11      378.12     11.93 o 
   1   2  11      388.57      378.54     14.34 o 
   1   2  11      464.97      473.21     11.75 o 
   2   2  11     6691.60     6732.68    107.26 o 
   2   2  11     5571.06     5258.06     81.18 o 
   3   2  11        7.65       10.79      3.46 o 
   3   2  11        6.37       10.01      3.10 o 
   4   2  11     1488.87     1480.93     21.13 o 
   4   2  11      623.35      814.90     23.29 o 
   5   2  11      969.72      977.46     15.66 o 
   5   2  11     1164.76     1226.58     17.79 o 
   6   2  11      115.58      102.06      7.42 o 
   6   2  11       78.23       88.72     11.69 o 
   7   2  11        0.17        0.21      4.09 o 
   7   2  11        0.21       -3.52      4.57 o 
   8   2  11     1990.56     2034.96     30.93 o 
   8   2  11     1657.23     1695.34     24.92 o 
   9   2  11      492.67      481.38     19.29 o 
   9   2  11      477.24      472.82     13.19 o 
  10   2  11     1356.81     1381.69     25.10 o 
  10   2  11     1129.60     1125.06     21.97 o 
  11   2  11      184.00      180.72     16.02 o 
  12   2  11       93.52       91.03     12.11 o 
  12   2  11      112.33      105.07     12.26 o 
  13   2  11      147.37      140.23     17.82 o 
  13   2  11      177.01      188.41     13.67 o 
  13   2  11      153.82      132.27     37.39 o 
  14   2  11       12.54        0.36     21.73 o 
  14   2  11       11.41       15.81     69.19 o 
 -15   3  11        3.09        8.26     23.68 o 
 -15   3  11        3.71       11.03     17.91 o 
 -14   3  11      179.72      114.27     25.19 o 
 -14   3  11      215.87      157.34     66.06 o 
 -13   3  11       64.43      132.12     35.76 o 
 -12   3  11      337.13      369.13     24.67 o 
 -12   3  11      404.94      359.33     23.89 o 
 -11   3  11        9.60       13.25     19.84 o 
 -10   3  11      248.69      274.49     16.92 o 
 -10   3  11      298.71      297.51     14.85 o 
  -9   3  11     1413.12     1453.49     33.75 o 
  -8   3  11      476.05      486.07     13.31 o 
  -8   3  11      396.33      417.88     12.56 o 
  -7   3  11      604.97      600.94     13.19 o 
  -7   3  11      503.66      531.30     13.95 o 
  -6   3  11      999.44     1010.04     19.48 o 
  -5   3  11      384.38      415.02      9.14 o 
  -5   3  11      461.69      428.16      9.26 o 
  -4   3  11     7445.41     7543.43    185.50 o 
  -4   3  11     4778.29     4891.06     97.92 o 
  -3   3  11     1460.88     1502.66     24.34 o 
  -3   3  11     1754.72     1689.81     26.48 o 
  -2   3  11      184.55      190.03      5.35 o 
  -2   3  11      153.65      179.24      5.59 o 
  -1   3  11     6940.58     6991.09    141.41 o 
  -1   3  11     2919.31     4541.20    153.40 o 
   0   3  11     1610.93     1553.88     27.59 o 
   0   3  11     1934.95     1948.01     26.99 o 
   1   3  11     1075.85     1111.41     40.30 o 
   1   3  11      389.43      387.22      9.26 o 
   1   3  11      467.76      513.30     15.60 o 
   2   3  11      999.02      948.94     14.97 o 
   2   3  11      831.73      738.77     13.31 o 
   3   3  11       41.02       41.51      4.15 o 
   3   3  11       34.15       31.02      3.34 o 
   4   3  11      572.12      576.87     10.58 o 
   4   3  11      488.41      547.89     14.49 o 
   5   3  11      292.50      291.14      9.35 o 
   5   3  11      243.52      239.08      5.68 o 
   6   3  11      901.23      895.56     15.18 o 
   6   3  11     1069.23     1081.54     41.84 o 
   7   3  11        8.79        6.82      6.04 o 
   7   3  11        7.32        8.63      4.60 o 
   8   3  11      369.97      377.00      8.93 o 
   8   3  11      444.38      428.43     12.44 o 
   9   3  11      502.06      530.88     20.86 o 
   9   3  11      811.88      806.90     18.63 o 
  10   3  11      291.68      260.18     12.59 o 
  10   3  11      242.83      240.14      9.23 o 
  11   3  11      185.70      211.64     12.83 o 
  12   3  11        1.43        0.99      9.77 o 
  12   3  11        1.71      -10.64     10.64 o 
  13   3  11       37.10       47.64     15.21 o 
  13   3  11       30.89       51.81     12.83 o 
  14   3  11      191.03      149.85     23.68 o 
  14   3  11      111.72      179.03     24.98 o 
 -14   4  11      420.31      537.25     44.96 o 
 -14   4  11      415.98      391.70     56.80 o 
 -14   4  11      346.32      352.90     19.17 o 
 -13   4  11      222.01      295.89     26.87 o 
 -12   4  11      301.54      283.50     14.97 o 
 -12   4  11      251.04      270.13     17.25 o 
 -11   4  11      342.89      339.44     16.98 o 
 -10   4  11        3.45       -2.22     13.04 o 
 -10   4  11        4.14       -7.63      7.63 o 
  -9   4  11      342.06      283.80     21.94 o 
  -9   4  11      407.50      385.93     27.65 o 
  -9   4  11      339.26      304.48     27.77 o 
  -8   4  11        3.03       25.79      7.00 o 
  -8   4  11        3.64        8.30      5.44 o 
  -7   4  11       76.02       75.26      7.09 o 
  -7   4  11       91.31       82.95      5.74 o 
  -6   4  11     1564.25     1470.45     24.22 o 
  -5   4  11       30.46       32.64      3.94 o 
  -5   4  11       25.36       35.98      5.05 o 
  -4   4  11     2315.30     2355.16     67.62 o 
  -4   4  11       96.45      124.22      8.60 o 
  -3   4  11       14.26       17.04      4.72 o 
  -3   4  11       17.13       15.24      3.91 o 
  -2   4  11     1846.47     1822.80     30.17 o 
  -2   4  11     2217.86     2155.90     31.08 o 
  -1   4  11      850.76      834.58     17.70 o 
   0   4  11      528.85      536.89      9.44 o 
   0   4  11      440.29      427.89      9.50 o 
   1   4  11      815.56      789.92     18.57 o 
   1   4  11     1471.99     1427.29     34.35 o 
   1   4  11      979.59      972.86     37.81 o 
   2   4  11      294.97      286.81      7.09 o 
   2   4  11      354.30      357.29      8.30 o 
   3   4  11      598.07      620.08     12.38 o 
   3   4  11      497.92      487.96     10.46 o 
   4   4  11     2297.68     2297.03     38.59 o 
   5   4  11      480.53      491.69     11.69 o 
   5   4  11      577.18      605.21     14.01 o 
   6   4  11     3244.14     3368.99     61.61 o 
   7   4  11      378.07      365.40     12.05 o 
   7   4  11      454.12      456.59     14.73 o 
   8   4  11       86.73       78.77      8.90 o 
   8   4  11      104.18       98.61     10.10 o 
   9   4  11      301.92      273.95     13.31 o 
   9   4  11      351.99      353.89     24.55 o 
  10   4  11       87.22       76.19      8.45 o 
  10   4  11      104.77       94.37     10.70 o 
  11   4  11      132.42      133.05     14.25 o 
  12   4  11      456.64      430.74     18.63 o 
  12   4  11      380.18      400.21     15.27 o 
  13   4  11        0.12        4.51     10.10 o 
  13   4  11        0.14      -12.38     14.46 o 
 -13   5  11       36.01       39.25     39.58 o 
 -12   5  11      133.05      110.54     18.87 o 
 -12   5  11      159.81      168.34     12.35 o 
 -11   5  11      253.66      226.19     16.38 o 
 -10   5  11       22.73        8.05      9.62 o 
 -10   5  11       27.30       25.67     10.40 o 
  -9   5  11       31.51       11.45     17.82 o 
  -9   5  11       34.58       19.33     19.78 o 
  -9   5  11       28.79       12.53     22.39 o 
  -8   5  11     2560.30     2534.01     56.80 o 
  -8   5  11     2131.57     2079.14     42.77 o 
  -8   5  11     2222.75     1686.45     85.32 o 
  -7   5  11      125.82      133.53      7.39 o 
  -7   5  11      104.75      114.60      7.63 o 
  -6   5  11     1543.19     1519.91     23.86 o 
  -5   5  11      214.98      223.73      7.33 o 
  -5   5  11      258.22      249.75      8.36 o 
  -4   5  11       77.63       92.18     13.61 o 
  -4   5  11      870.36      853.58     19.26 o 
  -3   5  11      173.71      192.53      7.27 o 
  -3   5  11      208.65      222.79      7.33 o 
  -2   5  11     1931.84     1888.44     33.75 o 
  -2   5  11     1608.34     1630.64     28.67 o 
  -1   5  11      958.21      992.97     19.02 o 
   0   5  11     2017.82     2048.09     39.85 o 
   0   5  11     2423.68     2446.70     40.90 o 
   1   5  11      843.37      875.76     29.75 o 
   1   5  11      427.18      423.08     14.31 o 
   2   5  11       10.02        6.25      4.06 o 
   2   5  11       12.04       15.09      4.42 o 
   3   5  11      664.20      686.17     14.01 o 
   3   5  11      552.98      548.28     11.96 o 
   4   5  11     1261.87     1257.18     23.38 o 
   5   5  11       14.74        7.09      5.95 o 
   5   5  11       12.28        3.34      5.86 o 
   6   5  11      166.55      155.50     11.69 o 
   7   5  11      173.66      168.06      8.33 o 
   7   5  11      208.59      204.52     12.05 o 
   8   5  11       22.81       18.27      9.92 o 
   8   5  11       18.99       19.57      9.35 o 
   9   5  11      425.04      388.30     23.29 o 
  10   5  11      545.87      590.75     24.86 o 
  10   5  11      655.67      579.33     22.78 o 
  11   5  11       78.22       68.64     20.71 o 
  12   5  11       84.77      106.87     16.65 o 
  12   5  11      101.82       96.11     14.94 o 
 -12   6  11      169.32      132.24     14.04 o 
 -12   6  11      203.38      159.47     16.74 o 
 -11   6  11       64.25       47.43     15.63 o 
 -10   6  11       17.71        9.62     11.45 o 
 -10   6  11       21.27       21.55     11.18 o 
  -9   6  11       24.27       40.33     24.73 o 
  -9   6  11        7.59       19.69     24.92 o 
  -8   6  11       24.32       30.75     11.96 o 
  -8   6  11      304.36      351.16     51.51 o 
  -8   6  11       29.21       41.14     12.20 o 
  -7   6  11      355.46      359.12     13.28 o 
  -7   6  11      426.95      420.85     15.12 o 
  -6   6  11      122.47       98.85     11.24 o 
  -5   6  11      200.83      200.64      9.68 o 
  -5   6  11      241.23      260.12     10.61 o 
  -4   6  11        7.85       15.81     12.35 o 
  -4   6  11        7.49       -5.35     13.86 o 
  -3   6  11      161.76      171.01      8.57 o 
  -3   6  11      134.67      141.86      7.48 o 
  -2   6  11      165.91      166.17      8.30 o 
  -2   6  11      138.12      124.03      7.45 o 
  -1   6  11      403.33      424.82     14.22 o 
   0   6  11      107.76      113.49      7.36 o 
   0   6  11       89.71       95.15      6.94 o 
   1   6  11      586.06      694.02     34.95 o 
   1   6  11      117.11      136.87      9.74 o 
   2   6  11       19.05       18.15      6.43 o 
   2   6  11       22.88       15.57      6.58 o 
   3   6  11       84.83       85.20      7.69 o 
   3   6  11       70.62       65.49      7.03 o 
   4   6  11      591.84      562.17     21.19 o 
   5   6  11     1051.15     1043.16     25.64 o 
   5   6  11     1262.57     1345.06     39.70 o 
   6   6  11     1343.62     1336.31     38.71 o 
   7   6  11      573.23      612.96     18.03 o 
   7   6  11      477.24      460.77     17.01 o 
   8   6  11      114.42      121.06     11.66 o 
   8   6  11      137.43      152.26     12.53 o 
   9   6  11        8.34       18.36     27.38 o 
  10   6  11        8.15        5.47     12.14 o 
  10   6  11        6.79       -4.39     16.38 o 
  11   6  11      321.53      340.64     33.99 o 
 -10   7  11        3.20      -11.84     12.08 o 
 -10   7  11        3.84       -5.05     11.33 o 
  -9   7  11      325.83      327.56     33.00 o 
  -9   7  11      391.37      445.32     32.73 o 
  -9   7  11      878.88      792.12     34.44 o 
  -8   7  11       25.60       80.10     37.54 o 
  -8   7  11       12.34        8.33     12.56 o 
  -8   7  11       10.27       14.16     12.80 o 
  -7   7  11     1609.23     1560.04     34.89 o 
  -7   7  11     1339.76     1303.13     27.92 o 
  -6   7  11       24.56       38.62     11.87 o 
  -5   7  11       77.20       84.27      9.71 o 
  -5   7  11       64.27       62.54      9.02 o 
  -4   7  11       36.77       24.61     16.44 o 
  -4   7  11       34.26       43.28     16.47 o 
  -4   7  11       30.62       43.55     16.62 o 
  -3   7  11      272.72      277.49     11.99 o 
  -3   7  11      227.05      237.28      9.89 o 
  -2   7  11       11.70        6.16      7.93 o 
  -2   7  11        9.74        6.73      8.30 o 
  -1   7  11     2349.16     2354.11     52.57 o 
   0   7  11       10.09       -7.30      7.30 o 
   0   7  11        8.40       22.93      6.52 o 
   1   7  11      366.91      331.47     29.21 o 
   2   7  11        4.23        1.71      7.75 o 
   2   7  11        3.52       -3.19      6.94 o 
   3   7  11      118.59      131.49      9.05 o 
   3   7  11      142.44      141.62      9.92 o 
   4   7  11        0.84        3.28     13.70 o 
   5   7  11        0.19       -4.48      8.26 o 
   5   7  11        0.23       -8.39      8.90 o 
   6   7  11        7.19        1.74     15.90 o 
   7   7  11       78.56       93.89     11.54 o 
   7   7  11       94.36      119.59     12.14 o 
   8   7  11       19.54       22.48     11.00 o 
   8   7  11       23.47       19.93     11.42 o 
   9   7  11       88.83       96.50     22.75 o 
  -8   8  11      211.90      205.03     41.69 o 
  -8   8  11       54.03       68.98     12.14 o 
  -8   8  11       64.90       76.10     14.37 o 
  -7   8  11       65.43       65.07     11.48 o 
  -7   8  11       54.47       66.36     10.70 o 
  -6   8  11      237.17      220.15     14.07 o 
  -5   8  11       47.35       50.61     10.55 o 
  -5   8  11       39.42       50.52      9.47 o 
  -4   8  11       13.92       -3.73     16.77 o 
  -4   8  11       11.83       13.89     14.79 o 
  -3   8  11      100.24       94.31     10.22 o 
  -3   8  11      120.40      131.25     10.31 o 
  -2   8  11       20.84       40.66      8.84 o 
  -2   8  11       17.35       31.62      9.08 o 
  -1   8  11      128.24      111.20     13.43 o 
   0   8  11       15.52       25.58      8.02 o 
   0   8  11       18.64       17.79      8.11 o 
   1   8  11       25.26       37.72     27.95 o 
   2   8  11       16.80       21.76      7.51 o 
   2   8  11       20.18       29.39      8.30 o 
   3   8  11       34.62       36.04      8.20 o 
   3   8  11       41.59       44.42      8.90 o 
   4   8  11      323.55      367.39     18.03 o 
   5   8  11      342.93      370.12     16.74 o 
   5   8  11      285.50      282.00     14.31 o 
   6   8  11      830.00      923.54     31.08 o 
   7   8  11       59.92       74.93     12.47 o 
   7   8  11       49.88       60.08     11.09 o 
  -4   9  11        5.88        6.07     17.85 o 
  -4   9  11        0.76        0.90     17.67 o 
  -3   9  11       86.52       92.63     11.87 o 
  -3   9  11      103.92      117.66     11.66 o 
  -2   9  11       66.33       62.78     17.40 o 
  -2   9  11       79.67       78.02     10.01 o 
  -1   9  11       71.32      125.18     29.75 o 
   0   9  11      268.64      312.93     19.93 o 
   0   9  11      223.65      307.34     28.16 o 
   1   9  11       12.65       27.83     31.14 o 
   2   9  11        5.11      -13.86     18.09 o 
   2   9  11        4.25      -20.74     20.74 o 
   3   9  11       85.04       70.00     20.44 o 
   3   9  11       70.80       81.12     23.23 o 
 -16   0  12        5.78       -2.52     17.46 o 
 -16   0  12        4.81       63.26     30.54 o 
 -14   0  12      275.57      256.82     32.61 o 
 -12   0  12     3191.27     3320.63    125.60 o 
 -10   0  12     2109.76     2446.25     68.37 o 
  -8   0  12       64.69       98.10     11.30 o 
  -8   0  12       77.70       84.42      9.86 o 
  -6   0  12     2163.64     1994.02     53.08 o 
  -6   0  12     1801.33     1932.98     42.14 o 
  -4   0  12     8883.89     7870.39    276.23 o 
  -4   0  12     7396.24     7624.97    190.58 o 
  -2   0  12      434.33      423.20     20.35 o 
   0   0  12     3126.46     2946.84    106.60 o 
   0   0  12     3755.31     3638.75    128.87 o 
   2   0  12       10.83       16.77      7.03 o 
   2   0  12       13.00       23.83      7.87 o 
   4   0  12      474.91      486.82     16.44 o 
   4   0  12      395.39      387.40     14.16 o 
   6   0  12     8435.98     8926.21    182.85 o 
   6   0  12     7023.33     6962.06    143.24 o 
   8   0  12     4458.87     4396.76     92.87 o 
   8   0  12     3510.96     3967.97    144.32 o 
  10   0  12     1253.69     1214.35     31.32 o 
  12   0  12        0.10        5.29     13.40 o 
  12   0  12      309.05      299.73     40.54 o 
  12   0  12        0.09        1.83     19.36 o 
  14   0  12      403.88      391.49     30.87 o 
  14   0  12      336.25      336.31     22.36 o 
 -16   1  12      143.60      117.39     21.79 o 
 -16   1  12      172.49      154.39     14.31 o 
 -15   1  12       20.18       27.29     47.34 o 
 -15   1  12       44.48       88.39     30.60 o 
 -14   1  12      576.77      612.12     30.23 o 
 -13   1  12        3.86        9.86     14.73 o 
 -13   1  12        4.63       13.64     11.21 o 
 -12   1  12       62.77       91.43     17.43 o 
 -11   1  12        5.97       34.17      8.93 o 
 -11   1  12        4.97       14.37      9.11 o 
 -10   1  12      327.44      368.35     19.29 o 
  -9   1  12        1.08        6.55      7.24 o 
  -9   1  12        0.90        7.06      7.84 o 
  -8   1  12       29.60       31.17      6.13 o 
  -8   1  12       35.55       31.86      6.58 o 
  -7   1  12      748.69      770.87     14.46 o 
  -6   1  12     3150.01     2974.31     54.34 o 
  -6   1  12     2622.53     2849.83     42.41 o 
  -5   1  12     5418.64     5420.05    136.69 o 
  -5   1  12     2359.30     2691.44     56.32 o 
  -4   1  12     2185.41     2270.56     37.33 o 
  -4   1  12     2624.98     2416.20     50.85 o 
  -3   1  12      205.57      193.55      7.57 o 
  -3   1  12      246.92      210.59      9.71 o 
  -2   1  12      254.00      259.01     11.06 o 
  -1   1  12      104.21       98.16      5.17 o 
  -1   1  12      125.17      109.52      6.43 o 
   0   1  12     1728.81     1830.05     47.85 o 
   0   1  12     2076.54     2057.02     52.60 o 
   0   1  12     8660.59     8852.75    320.35 o 
   1   1  12     3034.86     2946.48     61.76 o 
   1   1  12     2526.66     2327.36     60.44 o 
   2   1  12     3758.31     3522.80     64.47 o 
   2   1  12     4514.24     4496.81    115.35 o 
   3   1  12     1136.33     1165.57     31.02 o 
   3   1  12     2501.23     2432.97     52.14 o 
   3   1  12     1364.89     1370.18     49.77 o 
   4   1  12       11.96        7.51      3.40 o 
   4   1  12       14.36       12.77      3.19 o 
   5   1  12      710.05      722.36     13.13 o 
   6   1  12      611.86      647.85     11.30 o 
   6   1  12      509.40      474.62      9.98 o 
   7   1  12       88.22       80.73      5.08 o 
   7   1  12       73.45       67.44      5.59 o 
   8   1  12     1146.16     1217.18     48.03 o 
   8   1  12     3338.98     3318.10     61.94 o 
   9   1  12      146.67      146.31      7.63 o 
   9   1  12      122.11      120.37      7.36 o 
  10   1  12      315.23      314.55     14.40 o 
  11   1  12       33.28       45.29     10.73 o 
  11   1  12       27.70       11.78     10.85 o 
  12   1  12      611.33      601.45     20.74 o 
  12   1  12      508.96      530.73     25.82 o 
  12   1  12      691.04      638.24     46.43 o 
  13   1  12      578.05      554.26     26.66 o 
  13   1  12      386.73      476.39     78.74 o 
  14   1  12      263.60      261.02     15.51 o 
  14   1  12      219.46      217.96     16.71 o 
 -15   2  12       11.28       60.95     57.76 o 
 -15   2  12      429.09      392.33     45.89 o 
 -14   2  12      106.18      101.67     30.93 o 
 -13   2  12      187.32      188.62     18.57 o 
 -13   2  12      155.95      173.02     22.27 o 
 -12   2  12      254.52      284.89     25.64 o 
 -11   2  12     2187.12     2446.16     80.31 o 
 -11   2  12     2627.03     2514.06     81.45 o 
 -10   2  12      585.24      554.26     24.98 o 
  -9   2  12      479.29      545.16     16.38 o 
  -9   2  12      575.69      587.02     17.22 o 
  -8   2  12     1316.61     1431.77     27.83 o 
  -8   2  12     1581.43     1528.06     33.12 o 
  -7   2  12     4516.84     4714.16     84.06 o 
  -6   2  12       28.89       36.52      5.59 o 
  -6   2  12       34.70       41.29      4.24 o 
  -5   2  12     1806.91     1935.33     63.38 o 
  -5   2  12     1751.11     1812.53     39.19 o 
  -4   2  12      338.12      304.72      8.11 o 
  -4   2  12      281.50      282.93      8.17 o 
  -3   2  12     1602.17     1569.50     30.51 o 
  -3   2  12     1924.42     1823.25     27.44 o 
  -2   2  12      914.27      884.53     17.43 o 
  -1   2  12     3371.05     3342.45     48.69 o 
  -1   2  12     2806.55     2686.21     46.28 o 
   0   2  12      169.18      162.87      8.14 o 
   0   2  12      140.85      173.90      6.49 o 
   0   2  12     1367.90     1346.35     47.91 o 
   1   2  12     1132.16     1061.76     18.03 o 
   1   2  12     1359.87     1346.77     22.57 o 
   2   2  12      844.70      839.18     14.79 o 
   2   2  12     1014.60     1096.57     18.63 o 
   3   2  12       33.57       22.93      6.25 o 
   3   2  12       27.95       22.21      5.65 o 
   3   2  12       61.52       39.76      6.67 o 
   4   2  12     1056.06     1098.40     17.25 o 
   4   2  12      879.22      848.71     13.01 o 
   5   2  12      588.19      559.10     25.58 o 
   5   2  12      502.56      487.30     10.55 o 
   6   2  12       66.21       78.29      4.81 o 
   6   2  12       55.12       70.96      4.99 o 
   7   2  12     4450.28     4593.95     61.22 o 
   7   2  12     3705.06     3713.20     55.06 o 
   8   2  12        8.39        5.77      9.92 o 
   8   2  12        9.78        3.55      8.08 o 
   9   2  12      390.23      406.52     11.21 o 
   9   2  12      324.89      326.36      9.50 o 
  10   2  12      508.24      533.26     16.92 o 
  11   2  12        8.30        7.42     10.40 o 
  11   2  12        6.91       -1.05     10.82 o 
  12   2  12       87.28       24.95     35.89 o 
  12   2  12       10.50       11.21     10.73 o 
  12   2  12        8.74        0.36     14.73 o 
  13   2  12      344.33      331.68     23.65 o 
  13   2  12      131.05      165.63     73.45 o 
  14   2  12      253.25      274.61     15.51 o 
  14   2  12      210.84      202.06     16.05 o 
 -15   3  12       23.91       36.13     41.08 o 
 -15   3  12       21.90      -51.96     56.59 o 
 -14   3  12      393.94      512.34     33.30 o 
 -13   3  12      245.56      207.77     19.54 o 
 -13   3  12      204.44      224.48     22.60 o 
 -12   3  12       51.59       39.31     22.45 o 
 -11   3  12        7.21      -10.07     17.67 o 
 -11   3  12        8.66       43.19     14.07 o 
 -10   3  12      619.85      581.49     26.54 o 
  -9   3  12      523.04      508.73     14.58 o 
  -9   3  12      435.45      478.47     16.86 o 
  -8   3  12      374.22      381.93     11.09 o 
  -8   3  12      311.55      319.90     12.83 o 
  -7   3  12      582.13      584.08     14.91 o 
  -6   3  12      496.64      487.21     12.35 o 
  -6   3  12      596.53      556.40     12.86 o 
  -5   3  12     1029.66     1039.70     24.25 o 
  -5   3  12     1424.00     1438.14     38.05 o 
  -4   3  12     1443.86     1360.36     21.52 o 
  -4   3  12     1202.08     1211.05     22.72 o 
  -3   3  12       19.18       14.82      3.37 o 
  -3   3  12       15.97       26.21      4.15 o 
  -2   3  12     1774.26     1770.12     29.33 o 
  -1   3  12       31.38       36.22      3.10 o 
  -1   3  12       26.13       26.84      3.31 o 
   0   3  12     1327.10     1549.70     40.45 o 
   0   3  12     1889.29     1810.03     45.17 o 
   0   3  12     1104.87     1128.46     43.25 o 
   1   3  12     3832.08     3611.56     55.90 o 
   1   3  12     4602.84     4637.86     61.61 o 
   2   3  12      283.19      290.21      6.91 o 
   2   3  12      235.77      216.21      6.40 o 
   3   3  12     1724.22     2360.63     82.38 o 
   3   3  12     3159.71     3140.66     45.74 o 
   3   3  12     1435.49     1835.22     64.47 o 
   4   3  12      532.01      557.87     11.27 o 
   4   3  12      442.93      442.61      8.48 o 
   5   3  12     1304.70     1308.63     21.19 o 
   6   3  12      245.28      238.42      6.79 o 
   6   3  12      294.62      302.83      9.05 o 
   7   3  12      160.73      183.30      6.22 o 
   7   3  12      193.06      194.48      8.48 o 
   8   3  12      349.66      317.38     12.02 o 
   8   3  12       70.79       85.75     10.22 o 
   9   3  12      455.56      438.31     11.27 o 
   9   3  12      547.19      530.13     17.25 o 
  10   3  12      390.18      379.86     13.46 o 
  11   3  12      131.48      133.20     11.87 o 
  11   3  12      109.46      109.28      8.81 o 
  12   3  12        1.90       -6.40     11.12 o 
  12   3  12        1.58       27.65     15.57 o 
  12   3  12      342.83      402.55     42.14 o 
  13   3  12      646.45      668.89     27.86 o 
  13   3  12      694.39      744.42     40.63 o 
 -14   4  12       63.70      132.81     26.84 o 
 -13   4  12       32.30       33.36     14.73 o 
 -13   4  12       38.79       70.24     14.34 o 
 -12   4  12      634.27      612.78     26.27 o 
 -11   4  12      220.87      225.92     17.61 o 
 -11   4  12      265.30      277.10     13.83 o 
 -10   4  12      355.84      309.98     25.58 o 
  -9   4  12      710.35      729.87     22.99 o 
  -9   4  12      853.23      849.76     17.01 o 
  -9   4  12     1527.36     1545.04     66.12 o 
  -8   4  12       25.09       13.46      5.95 o 
  -8   4  12       20.89       16.17      6.91 o 
  -7   4  12     1772.35     1732.61     31.44 o 
  -6   4  12       10.52        6.34      6.22 o 
  -6   4  12       12.64       13.40      4.78 o 
  -5   4  12      568.55      547.11     16.65 o 
  -5   4  12       33.11       36.10      8.57 o 
  -4   4  12      262.15      253.60      6.67 o 
  -4   4  12      218.25      222.67      7.54 o 
  -3   4  12      163.03      183.21      7.33 o 
  -3   4  12      195.82      199.20      5.56 o 
  -2   4  12     1094.09     1153.22     23.47 o 
  -1   4  12     1543.34     1495.69     25.37 o 
  -1   4  12     1853.76     1825.39     28.28 o 
   0   4  12      345.45      320.62     14.25 o 
   0   4  12      339.10      341.60     19.78 o 
   1   4  12       53.62       39.97      4.30 o 
   1   4  12       44.64       47.25      4.00 o 
   2   4  12      548.14      562.29     11.87 o 
   2   4  12      456.35      441.38      9.98 o 
   3   4  12     5032.60     5070.43     80.91 o 
   4   4  12       10.22       22.66      5.20 o 
   4   4  12        8.51       22.09      4.81 o 
   5   4  12     1927.89     1979.42     34.29 o 
   6   4  12      406.60      407.63     13.22 o 
   6   4  12      338.51      331.38     11.39 o 
   7   4  12      300.51      306.35     12.53 o 
   7   4  12      250.18      250.98     11.21 o 
   8   4  12      723.91      690.08     31.71 o 
   8   4  12      653.25      650.32     21.91 o 
   9   4  12      425.22      365.52     18.39 o 
   9   4  12      354.01      354.10     14.88 o 
  10   4  12      532.52      541.49     25.58 o 
  11   4  12      524.83      578.19     17.73 o 
  11   4  12      630.39      608.39     20.77 o 
  12   4  12      248.06      199.11     27.56 o 
  12   4  12        1.18       -7.99     13.89 o 
  12   4  12        0.98       29.36     14.49 o 
  13   4  12       63.57       63.41     15.63 o 
  13   4  12      296.61      328.59     43.31 o 
 -13   5  12      214.28      206.71     28.76 o 
 -13   5  12      178.40      163.26     25.58 o 
 -12   5  12       87.21       92.93     18.09 o 
 -11   5  12        5.28        9.77     10.91 o 
 -11   5  12        4.39       -8.90     12.59 o 
 -10   5  12      287.87      289.36     21.94 o 
 -10   5  12      169.38      130.77     29.27 o 
  -9   5  12     1186.70     1074.09     41.11 o 
  -9   5  12      321.96      307.16     17.13 o 
  -9   5  12      268.05      284.71     19.63 o 
  -8   5  12       13.53        5.86      8.99 o 
  -8   5  12       16.25       10.76      8.63 o 
  -7   5  12      196.96      180.51     11.12 o 
  -6   5  12      182.03      177.32      8.20 o 
  -6   5  12      151.54      141.53      7.36 o 
  -5   5  12      409.71      428.85     14.01 o 
  -5   5  12       94.69       92.00     13.83 o 
  -4   5  12       48.15       53.65      5.95 o 
  -4   5  12       40.09       39.10      5.47 o 
  -3   5  12     2489.04     2537.26     47.76 o 
  -3   5  12     2989.68     2915.67     45.56 o 
  -2   5  12       93.83      104.32      8.36 o 
  -1   5  12     3450.66     3398.17     55.99 o 
  -1   5  12     2872.83     2868.58     53.14 o 
   0   5  12      117.32      121.42      8.08 o 
   0   5  12      439.14      427.86     20.98 o 
   1   5  12      165.75      181.62      6.91 o 
   1   5  12      137.99      163.20      6.34 o 
   2   5  12      122.64      123.22      5.65 o 
   2   5  12      147.31      158.33      6.52 o 
   3   5  12      518.42      536.44     13.31 o 
   4   5  12       37.42       30.63      5.71 o 
   4   5  12       44.95       40.18      6.46 o 
   5   5  12     1478.17     1495.36     30.11 o 
   6   5  12      465.45      454.30     13.31 o 
   6   5  12      559.06      612.57     15.33 o 
   7   5  12        4.52       -7.87      7.87 o 
   7   5  12        5.43        5.02      8.99 o 
   8   5  12      110.97      110.87     19.20 o 
   8   5  12       81.19       87.37     14.88 o 
   9   5  12      565.59      561.60     22.48 o 
   9   5  12      470.88      522.02     22.54 o 
  10   5  12      114.91       91.55     20.11 o 
  11   5  12       20.56       23.92     13.28 o 
  11   5  12       17.12       37.75     14.07 o 
  12   5  12       51.94       19.02     13.86 o 
  12   5  12       43.24       26.96     15.24 o 
 -12   6  12       28.69       14.88     20.32 o 
 -11   6  12       28.83       18.09     11.93 o 
 -11   6  12       34.63       14.46     12.32 o 
 -10   6  12      390.76      364.86     23.74 o 
  -9   6  12      130.72      133.65     14.22 o 
  -9   6  12      273.47      201.85     52.51 o 
  -9   6  12      157.02      162.71     15.27 o 
  -8   6  12      740.66      695.22     22.48 o 
  -8   6  12      889.63      851.74     23.17 o 
  -7   6  12      520.63      499.60     18.57 o 
  -6   6  12      276.51      268.66     11.42 o 
  -6   6  12      332.12      311.91     12.92 o 
  -5   6  12       48.95       48.45     15.63 o 
  -5   6  12       13.47       11.36     14.37 o 
  -4   6  12      209.55      228.83      9.62 o 
  -4   6  12      251.69      260.66     10.70 o 
  -3   6  12        8.79       22.21      6.37 o 
  -3   6  12       10.55        8.63      7.15 o 
  -2   6  12      583.11      620.05     16.83 o 
  -1   6  12      148.88      141.65      8.33 o 
  -1   6  12      178.83      172.96      9.08 o 
   0   6  12      697.90      642.56     43.82 o 
   0   6  12      403.69      501.58     16.38 o 
   1   6  12       59.80       60.47      6.94 o 
   1   6  12       49.79       58.43      6.94 o 
   2   6  12      230.92      240.62     10.64 o 
   2   6  12      192.25      186.31      9.02 o 
   3   6  12     1433.03     1459.32     39.76 o 
   4   6  12      861.15      869.60     22.30 o 
   4   6  12      716.95      688.31     18.99 o 
   5   6  12      165.18      171.31     14.61 o 
   6   6  12       17.61       18.66      8.05 o 
   6   6  12       14.66        0.90      9.17 o 
   7   6  12        1.29       12.86      8.60 o 
   7   6  12        1.07       -9.71      9.71 o 
   8   6  12       19.83      -11.66     24.46 o 
   9   6  12      132.01      134.37     13.16 o 
   9   6  12      109.90      118.20     17.22 o 
  10   6  12      392.97      447.06     32.97 o 
  11   6  12      200.74      202.33     16.35 o 
  11   6  12      167.12      154.09     21.25 o 
 -10   7  12      551.94      508.04     32.40 o 
 -10   7  12       48.45       78.47     29.45 o 
  -9   7  12        1.90        1.92     13.37 o 
  -9   7  12        2.28       -1.02     13.01 o 
  -9   7  12        2.30       -6.94     51.69 o 
  -8   7  12       17.61        6.43     11.36 o 
  -8   7  12       21.15       36.37     11.12 o 
  -7   7  12        0.53        4.27     12.35 o 
  -6   7  12        1.30       -8.20      9.14 o 
  -6   7  12        1.56        0.21      9.68 o 
  -5   7  12       18.26      -12.71     18.27 o 
  -5   7  12       15.32       24.07     16.20 o 
  -4   7  12      272.35      280.98     11.21 o 
  -4   7  12      327.13      338.77     13.52 o 
  -3   7  12       41.55       49.08      9.20 o 
  -3   7  12       34.59       31.65      7.99 o 
  -2   7  12     2735.22     2747.61     60.80 o 
  -1   7  12       20.65       17.37      7.57 o 
  -1   7  12       24.80       30.75      8.60 o 
   0   7  12      383.40      383.46     16.74 o 
   1   7  12       44.41       26.00      7.72 o 
   1   7  12       36.97       41.54      7.24 o 
   2   7  12      139.65      143.87      9.95 o 
   2   7  12      167.74      176.33     10.91 o 
   3   7  12        1.45        4.96     13.04 o 
   4   7  12      497.82      500.32     19.11 o 
   4   7  12      414.46      368.53     15.75 o 
   5   7  12       82.68       71.35     15.81 o 
   6   7  12      151.17      153.61     12.26 o 
   6   7  12      125.86      118.84     11.57 o 
   7   7  12        3.48        7.45     10.58 o 
   7   7  12        2.90       -2.01     10.31 o 
   8   7  12      217.74      210.95     22.00 o 
   9   7  12        2.08      -15.66     15.66 o 
   9   7  12        1.73       -7.27     14.61 o 
  -8   8  12      315.60      330.36     15.84 o 
  -8   8  12      262.75      253.66     15.36 o 
  -7   8  12      111.43      121.75     15.75 o 
  -6   8  12       57.10       49.17     10.34 o 
  -6   8  12       68.59       85.90     11.39 o 
  -5   8  12       40.99       67.26     16.17 o 
  -5   8  12       47.69       54.49     19.87 o 
  -4   8  12       76.10       79.49     10.79 o 
  -4   8  12       63.36       72.34     10.70 o 
  -4   8  12       99.62      233.73     51.27 o 
  -3   8  12       18.35       15.36      9.29 o 
  -3   8  12       15.28       24.61      9.74 o 
  -2   8  12      130.17      126.74     12.74 o 
  -1   8  12       61.64       61.49      9.59 o 
  -1   8  12       51.32       79.01     10.04 o 
   0   8  12      114.59      112.07     14.67 o 
   1   8  12        9.03       -7.84      7.84 o 
   1   8  12       10.84        7.51      8.96 o 
   2   8  12      174.93      173.87     10.67 o 
   2   8  12      210.11      217.62     12.26 o 
   3   8  12      215.21      269.17     16.77 o 
   4   8  12      277.45      321.34     15.75 o 
   4   8  12      230.99      265.47     14.13 o 
   5   8  12      194.96      188.95     17.43 o 
   6   8  12        5.05       -8.99     11.06 o 
   6   8  12        4.20        9.32     10.31 o 
  -3   9  12      163.69      190.27     13.19 o 
  -3   9  12      196.61      214.80     12.32 o 
  -2   9  12       44.64       39.70     28.19 o 
  -1   9  12      110.40      160.58     24.64 o 
  -1   9  12      132.61      136.33     11.12 o 
   0   9  12      205.21      254.74     34.08 o 
   1   9  12        0.77       16.02     22.18 o 
   1   9  12        0.93       -7.18     18.78 o 
   2   9  12       87.85      113.91     21.76 o 
   2   9  12       73.14      115.05     25.19 o 
 -15   0  13      309.28      325.25     42.41 o 
 -13   0  13     3506.68     3978.52    123.58 o 
 -11   0  13     1195.78     1274.40     65.16 o 
  -9   0  13        8.75        3.04      9.17 o 
  -9   0  13        7.29       11.24     10.61 o 
  -7   0  13      797.03      785.71     25.13 o 
  -7   0  13      663.57      713.91     19.14 o 
  -5   0  13     6756.78     7094.66    125.87 o 
  -5   0  13     8115.82     7477.13    186.88 o 
  -3   0  13      547.52      600.85     19.17 o 
  -1   0  13      478.72      622.70     26.63 o 
   1   0  13     1556.92     1332.49     50.70 o 
   3   0  13     1427.23     1337.84     36.31 o 
   3   0  13     1714.30     1631.48     43.67 o 
   5   0  13     5002.50     5081.10    105.22 o 
   5   0  13     4164.81     4004.61     83.52 o 
   7   0  13     2002.58     2291.38     86.47 o 
   7   0  13     4262.03     4174.60     88.24 o 
   9   0  13      516.33      539.51     19.20 o 
  11   0  13      654.48      657.92     35.31 o 
  11   0  13      786.12      898.24     31.11 o 
  11   0  13      659.32      586.60     46.95 o 
  13   0  13     1450.03     1525.08     46.79 o 
  13   0  13     1207.21     1266.19     41.96 o 
 -15   1  13       99.72       87.37     28.64 o 
 -14   1  13       13.87       13.25     11.87 o 
 -14   1  13       11.55       -7.21     16.89 o 
 -13   1  13      100.59      124.49     17.88 o 
 -12   1  13      341.94      397.89     21.67 o 
 -12   1  13      410.72      405.40     18.66 o 
 -11   1  13      794.90      956.03     35.58 o 
 -10   1  13       58.36       79.82     13.16 o 
 -10   1  13       76.86      101.25     22.99 o 
 -10   1  13       70.10       59.84     10.28 o 
  -9   1  13       45.71       46.46      7.33 o 
  -9   1  13       54.90       47.94      7.45 o 
  -8   1  13     1197.17     1193.88     24.13 o 
  -7   1  13      959.20      942.87     20.44 o 
  -7   1  13      798.57      907.95     17.73 o 
  -6   1  13     2917.48     2851.90     43.25 o 
  -5   1  13        6.95       -1.56      4.72 o 
  -5   1  13        5.79        2.89      3.52 o 
  -4   1  13      170.78      192.50      4.87 o 
  -4   1  13      205.13      201.76      7.18 o 
  -3   1  13     1609.59     1676.38     36.37 o 
  -2   1  13     1096.31     1098.73     24.55 o 
  -2   1  13     1316.82     1237.28     27.26 o 
  -1   1  13     2491.74     2450.61     63.35 o 
  -1   1  13     5760.99     5719.67    208.64 o 
   0   1  13     4255.88     3947.20     70.84 o 
   0   1  13     3543.21     3266.89     68.61 o 
   1   1  13     3770.22     3435.86     62.21 o 
   1   1  13     4528.55     4329.17     77.72 o 
   2   1  13     2196.22     2066.88     44.90 o 
   2   1  13     1577.02     1602.93     29.54 o 
   3   1  13        9.55       14.85      3.58 o 
   3   1  13        7.95       12.26      3.16 o 
   4   1  13      301.33      299.52      8.51 o 
   5   1  13       68.46       80.52      4.57 o 
   5   1  13       56.99       50.40      4.45 o 
   6   1  13      317.20      323.84      7.84 o 
   6   1  13      264.09      262.11      7.63 o 
   7   1  13     1769.91     1753.11     31.05 o 
   7   1  13      677.19      794.10     20.56 o 
   8   1  13      178.31      162.90      8.45 o 
   8   1  13      214.17      217.08      7.45 o 
   9   1  13      125.61      123.61     11.93 o 
  10   1  13       37.82       41.51      8.99 o 
  10   1  13       45.43       41.99      9.98 o 
  11   1  13      193.26      196.53     13.07 o 
  11   1  13      232.13      249.00     13.34 o 
  12   1  13       68.89       81.33     20.83 o 
  12   1  13       38.69      138.61     65.19 o 
  13   1  13        5.71       18.99     13.04 o 
  13   1  13        6.86       15.48     11.51 o 
  14   1  13      226.13      209.45     18.93 o 
 -15   2  13      168.38      176.42     42.14 o 
 -14   2  13      313.76      312.06     22.33 o 
 -14   2  13      261.22      345.24     26.96 o 
 -13   2  13       44.01       37.69     23.89 o 
 -12   2  13     1043.83      973.92     39.94 o 
 -12   2  13      869.04      982.18     43.01 o 
 -11   2  13      494.57      451.39     34.62 o 
 -10   2  13      141.71      146.88     11.66 o 
 -10   2  13      117.98      164.49     13.67 o 
  -9   2  13      664.40      691.64     19.23 o 
  -9   2  13      553.14      643.56     18.63 o 
  -8   2  13     1821.78     1966.82     38.05 o 
  -7   2  13      106.27      105.82      6.76 o 
  -7   2  13       88.47       85.60      6.85 o 
  -6   2  13     3866.63     4091.04    142.97 o 
  -6   2  13     3883.00     4059.58     76.10 o 
  -5   2  13      708.19      689.00     11.84 o 
  -5   2  13      589.60      630.03     12.47 o 
  -4   2  13     2322.63     2389.30     37.75 o 
  -4   2  13     2789.80     2631.51     38.77 o 
  -3   2  13     3491.73     3513.70     57.64 o 
  -2   2  13       42.65       41.26      3.52 o 
  -2   2  13       51.23       50.13      3.61 o 
  -1   2  13     1226.56     1229.74     26.51 o 
  -1   2  13     1261.38     1185.74     42.89 o 
   0   2  13       54.72       55.09      4.18 o 
   0   2  13       65.73       83.13      3.91 o 
   1   2  13      336.40      358.28      8.39 o 
   1   2  13      280.07      269.77      6.19 o 
   2   2  13      807.49      754.28     21.43 o 
   2   2  13     1430.84     1366.43     26.03 o 
   3   2  13      769.33      719.83     12.11 o 
   3   2  13      924.07      928.32     14.04 o 
   4   2  13     1469.74     1443.94     22.54 o 
   5   2  13       88.97       90.91      4.66 o 
   5   2  13       74.07       78.71      4.63 o 
   6   2  13     3146.06     3260.94     43.97 o 
   6   2  13     2619.23     2608.28     39.37 o 
   7   2  13        2.33       -8.05      8.05 o 
   7   2  13      146.50      168.79     10.40 o 
   8   2  13      115.88      125.27      6.61 o 
   8   2  13      139.19      154.48      6.88 o 
   9   2  13      566.26      583.90     13.92 o 
  10   2  13        0.25        9.44      7.93 o 
  10   2  13        0.21       -8.39      8.39 o 
  11   2  13       49.54       55.21     11.39 o 
  11   2  13       59.51       77.66     10.88 o 
  12   2  13     1271.95     1296.31     36.79 o 
  12   2  13      911.72      970.52    116.13 o 
  13   2  13       56.82       69.55     13.70 o 
  13   2  13       68.25       59.45     13.25 o 
  14   2  13      494.44      507.53     22.24 o 
 -15   3  13      226.85      199.98     40.39 o 
 -14   3  13      123.19      148.44     18.42 o 
 -14   3  13      147.96      108.77     20.02 o 
 -13   3  13      211.63      230.16     27.47 o 
 -12   3  13      309.85      296.46     22.39 o 
 -12   3  13      257.96      258.05     24.16 o 
 -11   3  13       99.35      110.66     31.71 o 
 -10   3  13      354.98      312.36     21.64 o 
 -10   3  13      295.54      324.74     18.33 o 
  -9   3  13        0.92       -9.32      9.32 o 
  -9   3  13        1.10       10.73      8.66 o 
  -8   3  13     1201.41     1244.44     28.88 o 
  -7   3  13       46.57       46.28      6.01 o 
  -7   3  13       38.77       39.01      8.33 o 
  -6   3  13     3488.20     3294.36     73.72 o 
  -6   3  13      771.78      946.42     40.33 o 
  -5   3  13      654.06      680.34     13.95 o 
  -5   3  13      785.61      752.89     13.86 o 
  -4   3  13      803.14      722.06     13.07 o 
  -4   3  13      668.65      659.49     13.22 o 
  -3   3  13     1214.78     1271.12     24.58 o 
  -2   3  13       42.85       50.28      3.43 o 
  -2   3  13       35.68       42.71      4.30 o 
  -1   3  13     2687.92     2645.18     56.29 o 
  -1   3  13     1504.84     2181.44     80.88 o 
  -1   3  13     1252.84     1298.77     34.05 o 
   0   3  13     1814.64     1813.19     24.19 o 
   0   3  13     1510.77     1433.99     26.24 o 
   1   3  13     2241.38     2118.30     37.30 o 
   1   3  13     2692.20     2733.21     37.12 o 
   2   3  13      626.19      654.68     21.04 o 
   2   3  13      137.79      151.41      9.44 o 
   3   3  13      965.56      929.25     14.16 o 
   3   3  13     1159.77     1187.30     17.34 o 
   4   3  13      477.18      466.81     11.42 o 
   5   3  13      176.19      192.62      5.98 o 
   5   3  13      211.63      243.59      8.63 o 
   6   3  13      776.80      810.39     15.87 o 
   6   3  13      646.72      647.79     11.69 o 
   7   3  13      270.33      252.16     10.40 o 
   7   3  13       42.62       28.40     13.28 o 
   8   3  13      997.28     1024.38     21.88 o 
   8   3  13      830.28      833.35     16.83 o 
   9   3  13      940.78      937.19     19.63 o 
  10   3  13       79.70       92.03      8.42 o 
  10   3  13       95.73       95.60     11.06 o 
  11   3  13       24.00       13.92     11.48 o 
  11   3  13       25.42       16.53     33.75 o 
  11   3  13       28.83       25.58     10.52 o 
  12   3  13      487.39      518.95     24.22 o 
  12   3  13      410.91      436.36     24.31 o 
  13   3  13       39.98       29.30     14.76 o 
  13   3  13       33.29       37.63     13.22 o 
 -14   4  13        3.07       44.18     16.14 o 
 -14   4  13        3.69       41.39     14.04 o 
 -13   4  13      399.92      483.91     24.40 o 
 -12   4  13       35.35       41.93     14.34 o 
 -12   4  13       29.43       55.93     16.50 o 
 -11   4  13      296.36      241.79     25.70 o 
 -10   4  13      464.39      436.51     19.99 o 
 -10   4  13      557.80      557.57     17.49 o 
  -9   4  13      403.97      370.33     11.30 o 
  -9   4  13      336.32      315.27     17.13 o 
  -8   4  13     1051.57      849.10     25.55 o 
  -7   4  13      882.32      843.84     14.91 o 
  -7   4  13      734.57      753.71     16.92 o 
  -6   4  13      918.21      909.15     22.60 o 
  -6   4  13      339.51      356.33     23.11 o 
  -5   4  13      806.47      732.28     13.83 o 
  -5   4  13      671.42      668.41     14.64 o 
  -4   4  13        4.18       -4.21      4.21 o 
  -4   4  13        3.48        8.39      5.20 o 
  -3   4  13      133.42      129.38      9.17 o 
  -2   4  13     2038.81     2035.83     33.69 o 
  -2   4  13     2448.89     2370.67     34.29 o 
  -1   4  13        9.93       30.78      6.67 o 
  -1   4  13      212.66      235.33     13.25 o 
   0   4  13      142.99      150.00      5.98 o 
   0   4  13      171.75      185.83      5.98 o 
   1   4  13       30.69       31.95      4.93 o 
   1   4  13       36.87       46.16      4.72 o 
   2   4  13     2281.61     2229.80     41.14 o 
   3   4  13       98.50      108.32      5.65 o 
   3   4  13      118.32      118.44      5.95 o 
   4   4  13      543.70      565.05     13.86 o 
   5   4  13      347.37      351.31     12.05 o 
   5   4  13      289.20      304.87     10.73 o 
   6   4  13      189.59      193.31      9.08 o 
   6   4  13      227.73      235.42     10.13 o 
   7   4  13      440.24      645.84     30.93 o 
   7   4  13     1014.34      988.76     27.26 o 
   8   4  13      621.52      567.13     20.92 o 
   8   4  13      517.44      502.60     17.31 o 
   9   4  13      234.66      208.31     19.29 o 
  10   4  13      849.10      835.15     23.68 o 
  10   4  13      706.92      731.32     27.05 o 
  11   4  13       44.78       43.19     11.09 o 
  11   4  13       37.28       53.20     14.88 o 
  12   4  13       75.08       43.85     14.79 o 
  12   4  13       89.03       85.26     27.35 o 
 -13   5  13       93.19      139.51     29.42 o 
 -12   5  13        0.18       -0.33     14.19 o 
 -12   5  13        0.15      -13.34     13.34 o 
 -11   5  13       46.65       43.10     23.53 o 
 -10   5  13        1.48       15.90     12.53 o 
 -10   5  13        1.77       11.81     12.92 o 
 -10   5  13     1319.27     1320.83     47.22 o 
  -9   5  13       29.72       25.94     10.61 o 
  -9   5  13       24.75       29.51     10.19 o 
  -8   5  13      215.44      184.17     12.41 o 
  -7   5  13      565.94      541.61     14.61 o 
  -7   5  13      471.17      481.56     16.44 o 
  -6   5  13       12.51       -0.06     14.13 o 
  -6   5  13       20.88        5.98     15.96 o 
  -5   5  13        0.61       -3.13      5.92 o 
  -5   5  13        0.51        4.06      5.92 o 
  -4   5  13     1658.01     1634.81     27.68 o 
  -4   5  13     1380.37     1411.60     25.79 o 
  -3   5  13      495.47      472.46     13.80 o 
  -2   5  13      853.10      880.27     19.29 o 
  -2   5  13     1024.68     1011.42     18.39 o 
  -1   5  13      423.20      425.21     21.40 o 
  -1   5  13       89.32      102.16     13.58 o 
   0   5  13      182.99      177.74      7.03 o 
   0   5  13      219.80      233.16      7.93 o 
   1   5  13      500.29      516.58     12.08 o 
   1   5  13      416.51      430.26     10.97 o 
   2   5  13     1056.67     1027.83     22.15 o 
   3   5  13      118.63      118.84      6.40 o 
   3   5  13      142.49      157.09      7.18 o 
   4   5  13     4070.33     4264.19     69.19 o 
   5   5  13       52.91       49.08      6.94 o 
   5   5  13       63.56       87.85      7.30 o 
   6   5  13       85.42       81.09      7.81 o 
   6   5  13      102.60       91.70     10.19 o 
   7   5  13       84.91       96.66     14.61 o 
   7   5  13      192.50      197.43     16.08 o 
   8   5  13        2.18      -10.28     10.28 o 
   8   5  13        1.82        7.66     10.28 o 
   9   5  13       98.17       56.83     18.51 o 
  10   5  13       62.53       59.27     14.19 o 
  10   5  13       75.10       65.70     12.77 o 
  11   5  13      286.93      226.40     16.14 o 
  11   5  13      238.88      255.52     18.00 o 
 -12   6  13        1.03      -14.85     14.85 o 
 -12   6  13        0.86      -18.54     18.87 o 
 -11   6  13      380.82      337.60     24.73 o 
 -10   6  13      314.61      346.56     19.96 o 
 -10   6  13      315.51      229.23     35.49 o 
 -10   6  13      261.93      246.24     20.47 o 
  -9   6  13      514.90      498.51     19.29 o 
  -9   6  13      618.46      592.16     20.35 o 
  -8   6  13      395.65      328.04     17.67 o 
  -7   6  13      270.64      247.59     13.58 o 
  -7   6  13      325.08      310.94     13.73 o 
  -6   6  13      423.86      385.06     16.77 o 
  -5   6  13        0.74       -7.72      7.72 o 
  -5   6  13        0.89       -4.78      8.42 o 
  -4   6  13       41.97       56.68      7.72 o 
  -4   6  13       50.41       58.64      8.66 o 
  -3   6  13     2002.90     2052.78     41.81 o 
  -2   6  13      294.58      294.11     10.97 o 
  -2   6  13      353.83      341.39     12.92 o 
  -1   6  13      371.69      395.28     18.57 o 
  -1   6  13      339.51      380.04     26.09 o 
   0   6  13        0.42       -6.49      6.49 o 
   0   6  13        0.50       -3.85      6.73 o 
   1   6  13      191.98      201.91      9.11 o 
   1   6  13      159.83      177.05     14.10 o 
   2   6  13      569.89      539.03     19.99 o 
   3   6  13      319.52      292.82     11.75 o 
   3   6  13      383.79      403.18     14.52 o 
   4   6  13       61.84       94.31     14.91 o 
   5   6  13       68.03       61.01      8.57 o 
   5   6  13       56.63       48.06      8.57 o 
   6   6  13        2.82        0.33      8.45 o 
   6   6  13        2.35       -4.57      8.20 o 
   7   6  13       73.80       96.32     20.29 o 
   8   6  13      520.68      537.64     21.67 o 
   8   6  13      433.49      419.92     19.75 o 
   9   6  13      243.74      237.34     20.80 o 
  10   6  13       59.50       48.24     14.34 o 
  10   6  13       71.47       68.91     13.25 o 
 -10   7  13       21.75       34.95     31.92 o 
 -10   7  13        6.84       12.44     18.66 o 
 -10   7  13        5.69       -8.42     15.39 o 
  -9   7  13        0.16        1.11     11.45 o 
  -9   7  13        0.14        4.87     12.02 o 
  -8   7  13        8.12       -3.07     14.70 o 
  -7   7  13       64.88       69.82     11.09 o 
  -7   7  13       54.02       64.29     11.69 o 
  -6   7  13       49.30       53.14     15.42 o 
  -5   7  13      141.21      145.10     11.33 o 
  -5   7  13      117.56      120.61      9.83 o 
  -4   7  13        1.16       -0.36      8.30 o 
  -4   7  13        1.39        0.06      9.17 o 
  -3   7  13      714.04      717.40     18.57 o 
  -2   7  13       72.28       72.73      9.92 o 
  -2   7  13       60.17       64.98      9.56 o 
  -1   7  13      127.72      120.94     14.37 o 
   0   7  13       23.47        5.38      8.39 o 
   0   7  13       19.54        0.42      7.36 o 
   1   7  13        2.08        1.53      7.93 o 
   1   7  13        1.73       -6.79      7.72 o 
   2   7  13        0.91        0.09     13.10 o 
   3   7  13      958.61     1014.07     30.02 o 
   3   7  13      798.08      769.66     24.43 o 
   4   7  13       80.08       77.93     15.39 o 
   5   7  13      643.40      652.78     22.78 o 
   5   7  13      772.81      840.44     26.81 o 
   6   7  13       23.98       18.18     10.46 o 
   6   7  13       28.80       28.01     10.91 o 
   7   7  13      101.58      118.05     19.87 o 
   8   7  13        5.98       18.63     11.75 o 
   8   7  13        7.19        5.74     15.51 o 
  -7   8  13       61.08       74.02     12.41 o 
  -7   8  13       50.85       55.96     11.90 o 
  -6   8  13      196.39      211.10     17.52 o 
  -6   8  13       93.30       67.47     22.06 o 
  -5   8  13        0.58        0.45     10.52 o 
  -5   8  13        0.48       25.13     10.01 o 
  -4   8  13       30.10       26.48      9.71 o 
  -4   8  13       36.15       33.30     10.25 o 
  -3   8  13      542.68      592.40     18.90 o 
  -2   8  13        6.64       18.12      9.68 o 
  -2   8  13        5.53        9.14      9.05 o 
  -1   8  13      144.57      145.61     17.37 o 
   0   8  13       23.35       39.07      9.26 o 
   0   8  13       19.44       22.57      8.87 o 
   1   8  13       31.08       30.75      8.81 o 
   1   8  13       37.33       37.75      9.83 o 
   2   8  13      352.57      431.13     19.20 o 
   3   8  13       66.17       72.16     10.52 o 
   3   8  13       55.09       92.24     21.46 o 
   4   8  13       28.73       15.39     15.69 o 
   5   8  13       15.26       13.76     10.07 o 
   5   8  13       18.33       23.23     11.00 o 
   6   8  13       26.78       36.52     11.87 o 
   6   8  13       22.29       19.63     10.61 o 
  -2   9  13      189.18      228.89     20.92 o 
  -2   9  13      227.23      244.37     13.37 o 
  -1   9  13      156.98      181.35     33.06 o 
   0   9  13       33.62       25.79     10.31 o 
   0   9  13       27.99       13.86     23.20 o 
 -14   0  14      262.67      262.95     27.80 o 
 -12   0  14       63.31       -8.93     37.06 o 
 -10   0  14        0.77       -1.32     10.28 o 
 -10   0  14        0.64      -11.48     11.48 o 
  -8   0  14     5318.24     6000.62    124.43 o 
  -8   0  14     6387.93     6303.71    159.77 o 
  -6   0  14     3958.43     4249.28     88.57 o 
  -6   0  14     4754.61     4369.26    111.26 o 
  -4   0  14      332.73      309.44     11.21 o 
  -2   0  14      490.76      821.03     33.60 o 
   0   0  14     3301.65     3178.98     80.82 o 
   0   0  14     2748.77     2558.42     66.06 o 
   2   0  14        3.93        9.29      5.80 o 
   2   0  14        3.27        2.98      5.80 o 
   4   0  14      869.45      814.93     19.99 o 
   4   0  14     1044.32     1041.45     24.37 o 
   6   0  14     4825.97     4789.24    100.41 o 
   8   0  14      737.54      774.29     22.27 o 
  10   0  14      688.66      705.65     26.48 o 
  10   0  14      573.34      572.42     23.62 o 
  12   0  14     1020.52     1031.95     36.22 o 
  12   0  14     1225.78     1324.20     41.05 o 
  14   0  14       34.98       10.55     23.92 o 
  14   0  14       29.12       68.22     18.12 o 
 -15   1  14       15.50       13.19     11.66 o 
 -15   1  14       12.91       26.75     14.91 o 
 -14   1  14      128.72      154.78     20.47 o 
 -13   1  14      271.29      256.54     15.18 o 
 -13   1  14      225.86      276.71     20.11 o 
 -12   1  14     1206.18     1275.12     41.78 o 
 -11   1  14      503.11      489.71     30.63 o 
 -11   1  14      466.70      446.58     18.99 o 
 -11   1  14      388.55      423.23     40.87 o 
 -10   1  14        0.14       11.75      9.59 o 
 -10   1  14        0.17       -5.02      8.75 o 
  -9   1  14     1607.10     1796.27     35.76 o 
  -8   1  14      649.64      735.46     17.28 o 
  -8   1  14      780.30      738.02     17.55 o 
  -7   1  14      894.12      858.54     18.54 o 
  -6   1  14      862.14      910.95     16.02 o 
  -6   1  14     1035.55      977.10     20.59 o 
  -5   1  14       60.83       50.85      4.96 o 
  -5   1  14       50.64       54.76      4.45 o 
  -4   1  14     1291.76     1360.27     21.70 o 
  -3   1  14      993.91      940.10     15.60 o 
  -3   1  14      827.47      834.82     12.92 o 
  -2   1  14     3677.53     3551.54     91.07 o 
  -2   1  14     3421.67     3461.46     61.67 o 
  -1   1  14     2609.69     2532.45     34.80 o 
  -1   1  14     3134.59     3011.16     44.06 o 
   0   1  14     1966.46     1847.63     25.82 o 
   0   1  14     2361.98     2297.24     29.69 o 
   1   1  14      777.68      735.01     16.32 o 
   1   1  14      317.33      346.47     10.43 o 
   2   1  14      782.04      800.86     13.64 o 
   2   1  14      651.08      612.00     10.13 o 
   3   1  14      251.38      246.63      7.09 o 
   4   1  14      396.85      388.87      7.96 o 
   4   1  14      476.67      500.17      9.44 o 
   5   1  14     1642.14     1691.65     24.55 o 
   5   1  14     1367.15     1327.81     19.48 o 
   6   1  14     5602.43     5827.29    118.62 o 
   6   1  14     4926.03     4821.73     77.42 o 
   7   1  14     1187.90     1170.02     21.67 o 
   7   1  14     1426.83     1497.19     24.22 o 
   8   1  14       64.01       71.05     10.85 o 
   9   1  14       41.43       54.43      7.15 o 
   9   1  14       34.49       49.23      8.45 o 
  10   1  14      741.32      726.27     21.91 o 
  10   1  14      617.18      569.95     20.14 o 
  11   1  14        4.84      -16.83     19.81 o 
  11   1  14       33.00       36.88     19.54 o 
  12   1  14      154.55      159.02     14.16 o 
  12   1  14      185.63      224.30     13.31 o 
  13   1  14      480.79      493.73     21.37 o 
  14   1  14      251.01      253.18     15.78 o 
  14   1  14      208.98      205.78     16.83 o 
 -15   2  14      147.17      174.47     24.40 o 
 -15   2  14      176.77      181.80     20.62 o 
 -14   2  14       78.98       77.72     25.70 o 
 -13   2  14      156.17      127.01     18.48 o 
 -13   2  14      130.02      176.51     22.33 o 
 -12   2  14      491.57      480.90     37.06 o 
 -11   2  14        1.79       32.70     17.58 o 
 -11   2  14        2.15      -10.61     10.61 o 
 -10   2  14      231.72      234.12     13.55 o 
 -10   2  14      192.91      220.81     21.01 o 
  -9   2  14      942.86     1059.54     27.83 o 
  -8   2  14        3.12       12.89      6.91 o 
  -8   2  14        2.60        1.86      6.76 o 
  -7   2  14     4153.45     4341.31     74.66 o 
  -6   2  14      100.58       81.63      6.58 o 
  -6   2  14      120.81      127.07      6.64 o 
  -5   2  14      737.24      730.83     13.83 o 
  -5   2  14      885.53      815.92     14.76 o 
  -4   2  14     1556.61     1563.55     27.68 o 
  -3   2  14       87.99       73.60      4.42 o 
  -3   2  14       73.26       75.83      4.42 o 
  -2   2  14     1895.30     1948.31     38.62 o 
  -2   2  14      164.75      256.97     17.43 o 
  -1   2  14     2162.85     2096.30     30.63 o 
  -1   2  14     2597.88     2568.06     33.03 o 
   0   2  14      721.99      709.98     11.33 o 
   0   2  14      601.09      537.79      9.89 o 
   1   2  14     2372.60     2314.25     37.57 o 
   1   2  14     1167.75     1197.61     32.07 o 
   2   2  14        7.75        5.47      3.16 o 
   2   2  14        9.31        5.86      3.34 o 
   3   2  14     1660.37     1689.27     25.55 o 
   4   2  14      221.18      234.76      6.91 o 
   4   2  14      265.67      281.40      7.72 o 
   5   2  14     1009.67      979.93     16.38 o 
   5   2  14     1212.75     1231.12     18.36 o 
   6   2  14      143.25      142.16      9.68 o 
   6   2  14      110.89      115.53      9.65 o 
   7   2  14        0.24       -4.66      4.66 o 
   7   2  14        0.20        3.64      5.47 o 
   8   2  14      732.61      755.51     15.60 o 
   9   2  14      144.43      158.18      9.44 o 
   9   2  14      120.24      127.40      7.75 o 
  10   2  14       22.47       24.67      8.51 o 
  10   2  14      477.91      475.28     29.99 o 
  10   2  14       18.71       20.65     12.65 o 
  11   2  14     1020.55     1113.91     46.40 o 
  11   2  14     1539.54     1442.67     38.83 o 
  12   2  14        2.01       16.05     11.90 o 
  12   2  14        1.67       -1.05     12.20 o 
  13   2  14      260.23      278.73     18.69 o 
 -14   3  14      284.60      310.58     27.59 o 
 -13   3  14      457.03      437.47     27.05 o 
 -13   3  14      380.50      449.37     30.11 o 
 -12   3  14       58.65       72.67     37.69 o 
 -11   3  14      381.82      385.63     24.46 o 
 -11   3  14      317.88      335.14     25.64 o 
 -10   3  14      148.22      165.72     14.04 o 
 -10   3  14      123.40      133.38     15.90 o 
  -9   3  14     1999.78     2436.10     65.10 o 
  -8   3  14      302.02      309.11     12.02 o 
  -8   3  14      251.44      264.39     12.65 o 
  -7   3  14     1421.51     1314.13     30.90 o 
  -6   3  14       85.41       88.84      7.00 o 
  -6   3  14      102.59       93.95      5.92 o 
  -5   3  14      746.23      706.97     13.43 o 
  -5   3  14      621.27      620.78     12.20 o 
  -4   3  14     1393.47     1389.30     23.71 o 
  -3   3  14      317.07      355.78      8.60 o 
  -3   3  14      380.85      378.48      8.20 o 
  -2   3  14      597.15      565.38     14.61 o 
  -2   3  14      203.40      213.84     10.91 o 
  -1   3  14     4221.75     4077.10     62.75 o 
  -1   3  14     5070.90     4980.60     59.33 o 
   0   3  14      636.52      648.21      9.26 o 
   0   3  14      529.93      503.17      9.65 o 
   1   3  14      192.21      235.51     10.70 o 
   1   3  14     1657.79     1606.20     41.26 o 
   2   3  14     2965.49     2856.23     49.98 o 
   2   3  14     3561.96     3729.13     49.65 o 
   3   3  14      439.42      451.30     11.09 o 
   4   3  14     1143.83     1155.53     20.32 o 
   4   3  14      952.29      904.97     16.53 o 
   5   3  14     1554.79     1643.14     30.63 o 
   5   3  14     1294.43     1272.87     22.09 o 
   6   3  14      163.77      182.97     11.36 o 
   6   3  14      137.16      119.47     10.79 o 
   7   3  14      605.16      607.82     15.57 o 
   7   3  14      503.82      496.95     11.39 o 
   8   3  14      941.66      966.61     18.39 o 
   9   3  14      713.47      698.11     20.56 o 
   9   3  14      593.99      595.26     14.58 o 
  10   3  14      178.27      103.33     37.75 o 
  10   3  14      134.86      128.51     10.76 o 
  10   3  14      161.98      188.35     12.32 o 
  11   3  14      161.97      133.80     21.04 o 
  11   3  14       10.16        2.52     13.19 o 
  12   3  14       80.60       78.05     12.44 o 
  12   3  14       67.10       72.82     12.86 o 
  13   3  14      613.99      591.29     22.84 o 
 -14   4  14      114.19      202.90     21.40 o 
 -13   4  14        1.09       54.67     15.24 o 
 -13   4  14        0.90       25.79     16.50 o 
 -12   4  14      190.25      215.79     32.64 o 
 -11   4  14      380.24      423.02     20.26 o 
 -11   4  14      456.71      465.30     22.84 o 
 -10   4  14      145.44      144.92     10.91 o 
 -10   4  14      121.09       86.05     14.97 o 
  -9   4  14      117.47      108.08     16.41 o 
  -8   4  14      657.47      627.78     14.22 o 
  -8   4  14      547.38      513.09     20.38 o 
  -7   4  14      172.30      152.50     16.71 o 
  -7   4  14        4.68       17.76     14.31 o 
  -6   4  14     1102.71     1064.11     17.10 o 
  -6   4  14      918.06      967.06     18.99 o 
  -5   4  14      865.87      876.36     17.52 o 
  -5   4  14     1040.03      970.46     16.98 o 
  -4   4  14      718.49      718.60     17.70 o 
  -3   4  14     1667.97     1619.88     21.46 o 
  -3   4  14     1388.66     1421.16     27.44 o 
  -2   4  14     2332.43     2291.71     61.31 o 
  -1   4  14      172.87      162.59      6.58 o 
  -1   4  14      207.64      194.36      6.49 o 
   0   4  14      664.57      630.69     14.25 o 
   0   4  14      798.24      802.91     14.43 o 
   1   4  14     1434.81     1413.10     38.02 o 
   1   4  14      329.32      463.23     16.29 o 
   2   4  14        6.59        4.84      5.29 o 
   2   4  14        7.91       14.07      5.11 o 
   3   4  14      468.71      449.10     13.83 o 
   4   4  14      412.87      396.39     13.04 o 
   4   4  14      495.91      481.14     14.49 o 
   5   4  14      129.44      129.59      8.72 o 
   5   4  14      155.48      155.89      8.96 o 
   6   4  14     1843.54     1830.17     42.47 o 
   7   4  14      456.92      425.99     18.51 o 
   7   4  14      548.82      566.38     20.62 o 
   8   4  14       29.46       55.18     17.28 o 
   9   4  14      102.59      116.46     11.03 o 
   9   4  14       85.41       81.54     12.95 o 
  10   4  14      202.07      174.83     12.65 o 
  10   4  14      168.23      170.08     15.63 o 
  11   4  14       35.87       30.48     13.49 o 
  11   4  14       32.24       17.31     26.03 o 
  12   4  14      211.24      212.36     14.40 o 
  12   4  14      175.86      211.19     18.93 o 
 -13   5  14       43.78       61.10     25.88 o 
 -13   5  14       36.45       41.26     23.44 o 
 -12   5  14       32.55       46.92     22.66 o 
 -11   5  14      629.04      651.49     28.43 o 
 -11   5  14       64.54       97.59     19.54 o 
 -11   5  14       53.74       49.95     36.04 o 
 -10   5  14       76.23       72.64     14.19 o 
 -10   5  14       91.56       61.46     12.29 o 
  -9   5  14      647.11      563.40     17.52 o 
  -8   5  14      121.03      129.56     11.66 o 
  -8   5  14      145.38      154.54     12.05 o 
  -7   5  14      253.06      254.47     16.26 o 
  -6   5  14       10.67        7.72      7.06 o 
  -6   5  14        8.88       12.89      8.72 o 
  -5   5  14      540.16      552.79     12.92 o 
  -5   5  14      648.80      619.99     13.04 o 
  -4   5  14       57.76       54.43     10.64 o 
  -3   5  14       19.04       16.89      4.99 o 
  -3   5  14       15.85       15.24      6.64 o 
  -2   5  14      372.64      371.83     15.72 o 
  -2   5  14      388.35      406.22     21.85 o 
  -1   5  14        1.01        5.59      5.53 o 
  -1   5  14        1.21        0.84      5.65 o 
   0   5  14      146.30      152.05      7.12 o 
   0   5  14      121.80      136.75      7.33 o 
   1   5  14     3158.87     3180.97     57.64 o 
   2   5  14       70.38       63.93      6.52 o 
   2   5  14       84.53       91.07      7.03 o 
   3   5  14     3999.64     4094.47     73.30 o 
   4   5  14       26.85       29.81      6.85 o 
   4   5  14       22.35       35.37      6.88 o 
   5   5  14        3.56       -7.48      7.48 o 
   5   5  14        4.28       10.31      6.97 o 
   6   5  14      284.02      269.80     18.81 o 
   6   5  14      282.85      284.89     18.81 o 
   7   5  14       15.07        0.09     10.07 o 
   7   5  14       18.10       22.39     10.04 o 
   8   5  14       45.62       44.33     17.28 o 
   9   5  14      892.45      820.58     26.96 o 
   9   5  14      743.00      715.33     26.03 o 
  10   5  14       75.33       55.60     13.86 o 
  10   5  14       90.48       81.42     13.76 o 
  11   5  14       11.65      -18.00     18.00 o 
  11   5  14      152.21      150.66     25.91 o 
 -11   6  14      269.76      163.35     56.32 o 
 -11   6  14      223.37      204.79     17.76 o 
 -11   6  14      185.97      198.42     26.15 o 
 -10   6  14      386.21      336.07     16.59 o 
 -10   6  14      321.54      312.54     17.07 o 
  -9   6  14       36.43       33.93     15.75 o 
  -8   6  14       19.65       38.98     11.75 o 
  -8   6  14       23.60       27.41     11.06 o 
  -7   6  14      248.80      211.01     19.11 o 
  -6   6  14        7.65        3.82      9.83 o 
  -6   6  14        9.19       14.49      9.26 o 
  -5   6  14      488.73      478.14     14.58 o 
  -5   6  14      587.03      526.10     17.28 o 
  -4   6  14     1508.87     1552.79     30.20 o 
  -3   6  14      208.13      200.85     11.12 o 
  -3   6  14      173.28      169.45      9.65 o 
  -2   6  14      837.00      800.38     28.91 o 
  -2   6  14      653.97      787.13     38.26 o 
  -1   6  14       23.44       26.66      7.93 o 
  -1   6  14       19.52       34.29      7.63 o 
   0   6  14       51.16       39.88      7.78 o 
   0   6  14       42.59       38.56      7.63 o 
   1   6  14      687.69      688.97     37.12 o 
   2   6  14       17.02       17.58      8.05 o 
   2   6  14       20.44       22.96      7.93 o 
   3   6  14       53.60       40.60     13.98 o 
   4   6  14      198.69      170.95     12.05 o 
   4   6  14      238.66      243.68     13.28 o 
   5   6  14       50.45       46.88      8.45 o 
   5   6  14       60.60       58.91      9.08 o 
   6   6  14       31.68       38.35     15.45 o 
   7   6  14      169.24      175.97     13.40 o 
   7   6  14      140.90      127.58     12.65 o 
   8   6  14      777.38      777.87     28.49 o 
   9   6  14       56.35       46.95     13.70 o 
   9   6  14       67.69       97.02     13.61 o 
  10   6  14        2.10        9.71     12.95 o 
  10   6  14        1.75        4.06     14.01 o 
 -10   7  14      234.79      237.67     15.84 o 
 -10   7  14      195.47      170.20     15.15 o 
  -9   7  14       10.32        8.78     16.74 o 
  -8   7  14      190.32      170.32     14.49 o 
  -8   7  14      228.60      216.36     14.58 o 
  -7   7  14        1.42        2.07     18.84 o 
  -6   7  14      179.15      171.88     11.51 o 
  -6   7  14      215.19      227.57     13.22 o 
  -5   7  14       23.69       25.61      9.50 o 
  -5   7  14       28.46       42.11     10.37 o 
  -4   7  14      265.73      285.16     14.13 o 
  -3   7  14        9.49        7.66      8.78 o 
  -3   7  14       11.40       21.40     10.04 o 
  -2   7  14      213.73      192.26     16.11 o 
  -1   7  14        0.03       -6.88      8.75 o 
  -1   7  14        0.02       -1.44      8.20 o 
   0   7  14      187.99      197.10     11.57 o 
   0   7  14      156.51      156.61      9.95 o 
   1   7  14       54.46       51.36     13.86 o 
   2   7  14     1228.83     1255.01     35.07 o 
   2   7  14     1023.06     1039.79     30.48 o 
   3   7  14       88.98       81.48     15.63 o 
   4   7  14      222.04      261.74     14.28 o 
   4   7  14      184.86      158.24     11.81 o 
   5   7  14      119.47      110.69     11.75 o 
   5   7  14      143.50      149.19     12.77 o 
   6   7  14      100.37       83.58     18.96 o 
   7   7  14        2.10       -9.44     14.19 o 
   7   7  14        1.75       15.27     11.15 o 
   8   7  14      814.53      794.91     39.04 o 
  -7   8  14       73.95       85.17     20.35 o 
  -6   8  14        5.17       -3.16     11.33 o 
  -6   8  14        4.31        7.93     10.43 o 
  -5   8  14       99.18       90.04     11.75 o 
  -5   8  14       82.57       89.29     10.88 o 
  -4   8  14      458.05      505.88     18.81 o 
  -3   8  14      380.95      394.65     16.92 o 
  -3   8  14      317.16      326.66     14.31 o 
  -2   8  14      279.49      285.91     16.86 o 
  -1   8  14       95.79      119.47     11.00 o 
  -1   8  14       79.75       85.20     11.00 o 
   0   8  14       27.89       35.76      9.47 o 
   0   8  14       23.22       32.55     10.19 o 
   1   8  14       39.43       15.30     14.67 o 
   2   8  14        8.26       18.66     10.10 o 
   2   8  14        6.88       17.34      9.38 o 
   3   8  14       31.07      -24.86     28.40 o 
   4   8  14       84.28       54.88     11.33 o 
   4   8  14      101.23      116.97     12.20 o 
   5   8  14       16.37      -10.49     10.49 o 
   5   8  14       19.66        2.77     11.45 o 
 -15   0  15      221.23      236.17     28.91 o 
 -13   0  15      232.62      247.65     35.70 o 
 -11   0  15      238.12      310.64     32.40 o 
 -11   0  15      286.02      300.70     23.32 o 
  -9   0  15     1283.69     1252.37     38.02 o 
  -9   0  15     1068.73     1293.51     40.39 o 
  -7   0  15     2232.47     2451.99     53.17 o 
  -7   0  15     2681.50     2543.42     67.41 o 
  -5   0  15      329.26      359.15     11.66 o 
  -3   0  15    10116.66    10266.73    209.69 o 
  -1   0  15    13320.22    12735.49    315.48 o 
  -1   0  15    11089.69    10875.21    271.78 o 
   1   0  15     1059.83     1070.18     29.99 o 
   1   0  15      882.36      835.15     24.55 o 
   3   0  15      857.07      772.97     19.08 o 
   3   0  15     1029.46     1010.28     23.71 o 
   5   0  15     4822.98     4606.42     96.57 o 
   5   0  15      718.13      814.42     35.46 o 
   7   0  15       91.43       84.78     11.93 o 
   9   0  15     1321.68     1433.99     34.44 o 
   9   0  15     1100.36     1080.46     34.35 o 
  11   0  15      552.97      568.24     25.97 o 
  11   0  15      664.19      690.92     27.50 o 
  13   0  15      230.16      209.87     19.81 o 
  13   0  15      276.45      280.20     26.60 o 
 -15   1  15      604.28      672.02     26.15 o 
 -14   1  15      493.11      592.61     27.89 o 
 -14   1  15      592.30      569.59     22.99 o 
 -13   1  15      485.98      594.84     32.46 o 
 -12   1  15      379.39      384.28     20.29 o 
 -12   1  15      315.86      355.91     38.56 o 
 -12   1  15      448.73      475.79     32.97 o 
 -11   1  15       19.91       17.82     11.12 o 
 -11   1  15       16.58       20.53     13.73 o 
 -10   1  15     1029.33     1183.21     30.84 o 
  -9   1  15       40.92       45.83      7.81 o 
  -9   1  15       49.16       66.84      9.68 o 
  -8   1  15      110.55      140.26     12.98 o 
  -7   1  15      887.38      979.96     18.33 o 
  -7   1  15     1065.87     1085.93     23.02 o 
  -6   1  15      348.57      357.71      9.35 o 
  -6   1  15      418.68      385.39     11.33 o 
  -5   1  15      200.21      200.43      8.90 o 
  -4   1  15      313.47      276.17      8.11 o 
  -4   1  15      260.98      258.41      7.84 o 
  -3   1  15     1590.06     1536.59     28.58 o 
  -3   1  15     1256.05     1316.45     35.07 o 
  -2   1  15      529.16      516.55      9.77 o 
  -2   1  15      635.60      609.05     11.18 o 
  -1   1  15       11.91       13.89      3.40 o 
  -1   1  15        9.92       -0.39      3.16 o 
   0   1  15      126.19      138.07      6.82 o 
   0   1  15      141.62      149.70      8.48 o 
   1   1  15      214.67      205.81      5.35 o 
   1   1  15      257.85      268.39      7.06 o 
   2   1  15      592.65      545.55     11.18 o 
   2   1  15      587.75      551.02     23.71 o 
   3   1  15      964.78      931.99     14.43 o 
   3   1  15     1158.84     1157.55     17.52 o 
   4   1  15     1750.29     1698.44     24.46 o 
   4   1  15     2102.33     2093.17     29.72 o 
   5   1  15     1763.29     1740.21     25.88 o 
   5   1  15     1577.76     1632.47     60.65 o 
   6   1  15      373.92      392.93      9.38 o 
   6   1  15      311.31      307.19      8.78 o 
   7   1  15      243.66      254.47     10.64 o 
   8   1  15       25.65       31.62      6.79 o 
   8   1  15       30.81       33.45      6.76 o 
   9   1  15        0.64       -4.75      7.90 o 
   9   1  15        0.53       -5.77      9.26 o 
  10   1  15      381.54      325.43     21.61 o 
  10   1  15       31.89       61.55     19.96 o 
  11   1  15      550.73      623.03     19.81 o 
  11   1  15      458.51      455.60     18.87 o 
  12   1  15      792.67      837.14     26.27 o 
  13   1  15       48.62       48.51     12.89 o 
  13   1  15       40.48       12.62     13.43 o 
 -15   2  15      448.25      527.88     32.88 o 
 -14   2  15        7.10        5.17     16.95 o 
 -14   2  15        5.91       14.70     21.85 o 
 -13   2  15       98.36      129.14     35.34 o 
 -12   2  15       78.57      105.58     28.55 o 
 -12   2  15      194.25      155.65     40.48 o 
 -12   2  15       94.37       98.67     13.49 o 
 -11   2  15      233.07      221.95     14.19 o 
 -11   2  15      194.04      210.74     21.82 o 
 -10   2  15      297.37      405.92     19.51 o 
  -9   2  15      141.72      163.08     10.64 o 
  -9   2  15      170.23      162.59     11.33 o 
  -8   2  15     4432.85     4551.81     78.59 o 
  -7   2  15       15.97        3.52      7.63 o 
  -7   2  15       13.29       19.81      6.37 o 
  -6   2  15      691.96      768.34     16.47 o 
  -6   2  15      831.13      820.52     18.72 o 
  -5   2  15     1734.96     1773.12     32.73 o 
  -4   2  15      148.37      161.27      5.77 o 
  -4   2  15      123.53      147.90      5.89 o 
  -3   2  15      292.02      284.41     13.28 o 
  -3   2  15      328.58      358.28     12.80 o 
  -2   2  15     4012.06     3795.07     51.36 o 
  -2   2  15     3340.22     3313.45     49.65 o 
  -1   2  15       75.62       64.89      3.82 o 
  -1   2  15       62.96       51.45      3.85 o 
   0   2  15     2335.92     2459.21     85.75 o 
   0   2  15     3254.77     2978.34     52.99 o 
   1   2  15      429.09      395.34      7.75 o 
   1   2  15      515.39      529.50     10.43 o 
   2   2  15      598.90      627.51     12.23 o 
   2   2  15       10.71       46.85      8.84 o 
   3   2  15     1763.97     1819.17     27.29 o 
   3   2  15     1468.59     1385.42     20.05 o 
   4   2  15        2.96        1.86      4.06 o 
   4   2  15        3.56        3.10      4.45 o 
   5   2  15      597.28      565.78     13.10 o 
   5   2  15      459.47      482.31     18.24 o 
   6   2  15      345.15      325.25      8.96 o 
   6   2  15      414.57      424.70      9.47 o 
   7   2  15     1309.85     1314.34     22.51 o 
   8   2  15      171.39      178.88      7.81 o 
   8   2  15      142.69      158.30      7.33 o 
   9   2  15      106.50       93.98     13.34 o 
   9   2  15      394.89      350.44     25.82 o 
   9   2  15      127.92      153.40      9.38 o 
  10   2  15     1425.16     1415.63     32.82 o 
  10   2  15     1037.40     1152.89     47.46 o 
  11   2  15        0.79        1.23     10.67 o 
  11   2  15        0.66        6.40     11.42 o 
  12   2  15      107.30      102.16     16.47 o 
  13   2  15      419.40      439.82     18.45 o 
  13   2  15      349.17      332.61     17.91 o 
 -14   3  15      196.53      208.67     24.92 o 
 -14   3  15      236.06      280.26     18.66 o 
 -13   3  15      340.08      401.11     48.87 o 
 -12   3  15      102.94      157.70     41.84 o 
 -12   3  15        9.74        7.48     30.54 o 
 -12   3  15       11.70       22.93     17.76 o 
 -11   3  15      600.66      684.73     36.76 o 
 -11   3  15      721.47      750.61     27.71 o 
 -10   3  15      852.85      906.80     31.08 o 
  -9   3  15      214.92      225.29     15.30 o 
  -9   3  15      178.93      174.32     16.17 o 
  -8   3  15      945.13      910.23     25.43 o 
  -7   3  15       26.92       20.77      6.97 o 
  -7   3  15       32.34       16.08      6.52 o 
  -6   3  15     1074.71     1142.55     21.73 o 
  -6   3  15     1290.88     1242.27     21.13 o 
  -5   3  15      686.28      684.97     16.71 o 
  -4   3  15      203.35      208.34      6.64 o 
  -4   3  15      169.30      188.74      7.27 o 
  -3   3  15      110.71       97.68     11.36 o 
  -3   3  15       88.14       72.22      7.09 o 
  -2   3  15      394.37      407.00      7.87 o 
  -2   3  15      328.33      346.95      7.81 o 
  -1   3  15      791.13      770.66     11.06 o 
  -1   3  15      658.65      638.78     12.86 o 
   0   3  15        5.74       32.85     11.18 o 
   0   3  15      535.11      554.87     16.05 o 
   1   3  15     1018.63     1031.02     16.02 o 
   1   3  15      848.06      798.01     15.09 o 
   2   3  15     1564.45     1674.30     31.26 o 
   3   3  15      871.66      870.02     16.02 o 
   3   3  15      725.69      686.99     13.52 o 
   4   3  15     2204.65     2243.51     36.34 o 
   4   3  15     1835.47     1746.68     28.94 o 
   5   3  15      824.91      898.15     37.54 o 
   5   3  15     1011.50     1018.58     20.11 o 
   6   3  15      170.22      181.56      8.69 o 
   6   3  15      141.72      147.24      7.12 o 
   7   3  15     1351.49     1417.10     26.51 o 
   8   3  15       89.74       79.49      7.90 o 
   8   3  15      107.79      120.43     10.28 o 
   9   3  15      191.90      189.85     12.11 o 
   9   3  15      159.77      144.02     12.05 o 
   9   3  15      454.36      399.03     35.40 o 
  10   3  15       51.85       58.40     13.22 o 
  10   3  15      328.10      312.15     18.72 o 
  11   3  15       14.97       16.11     11.06 o 
  11   3  15       12.47       18.27     11.63 o 
  12   3  15      471.75      446.04     20.32 o 
 -13   4  15       75.37      207.14     28.13 o 
 -12   4  15      214.25      253.36     36.04 o 
 -12   4  15      257.34      260.42     18.66 o 
 -12   4  15      394.30      406.19     45.50 o 
 -11   4  15      138.71      137.77     16.29 o 
 -11   4  15      166.61      163.86     14.52 o 
 -10   4  15       88.80       85.99     17.94 o 
  -9   4  15      385.08      373.04     12.41 o 
  -9   4  15      320.60      302.26     17.16 o 
  -8   4  15      189.01      141.53     20.44 o 
  -7   4  15      697.03      737.51     21.91 o 
  -7   4  15      837.22      770.15     15.81 o 
  -6   4  15      408.18      373.97      9.62 o 
  -6   4  15      339.83      357.17     11.03 o 
  -5   4  15      840.58      841.01     20.62 o 
  -4   4  15     1664.59     1573.92     21.46 o 
  -4   4  15     1385.84     1435.88     28.19 o 
  -3   4  15     1743.75     1763.30     49.29 o 
  -3   4  15      930.39      971.96     28.34 o 
  -2   4  15       32.92       32.25      5.56 o 
  -2   4  15       39.55       37.99      4.48 o 
  -1   4  15      345.57      330.33     10.31 o 
  -1   4  15      415.07      423.32      9.83 o 
   0   4  15       22.84       21.46      7.21 o 
   0   4  15       44.40       72.19     13.89 o 
   1   4  15      339.37      324.80     10.22 o 
   1   4  15      407.63      412.95      9.92 o 
   2   4  15     1858.50     1893.07     35.04 o 
   3   4  15        5.59        3.76      5.98 o 
   3   4  15        4.65        7.93      6.31 o 
   4   4  15       75.35       85.63      8.11 o 
   4   4  15       62.73       76.76      7.81 o 
   5   4  15      914.04      896.25     25.22 o 
   5   4  15        3.24       27.71     11.93 o 
   6   4  15      873.94      856.85     23.41 o 
   6   4  15     1049.72     1077.42     31.50 o 
   7   4  15       21.36       -6.67     15.54 o 
   8   4  15        7.20        6.25      9.47 o 
   8   4  15        6.00        7.57     11.09 o 
   9   4  15       64.13       83.16     17.58 o 
   9   4  15       91.88       69.58     34.77 o 
   9   4  15       77.03       59.15     10.76 o 
  10   4  15      153.73      144.92     15.00 o 
  10   4  15      135.38      198.72     25.19 o 
  11   4  15      196.37      198.81     14.55 o 
  11   4  15      235.87      225.32     14.31 o 
  12   4  15      113.40      136.69     18.78 o 
 -12   5  15      423.71      468.67     27.65 o 
 -12   5  15      156.22      126.83     36.31 o 
 -11   5  15       58.45       71.05     14.88 o 
 -11   5  15       48.66       34.80     15.30 o 
 -10   5  15      495.61      400.87     19.20 o 
  -9   5  15        7.24        5.35     10.43 o 
  -9   5  15        6.02        9.29     15.12 o 
  -8   5  15      425.48      420.37     19.78 o 
  -7   5  15      151.38      150.18      9.62 o 
  -7   5  15      126.03      108.47     10.94 o 
  -6   5  15        9.98        6.31      7.03 o 
  -6   5  15        8.31       17.58      9.08 o 
  -5   5  15       78.01       77.36     11.66 o 
  -4   5  15      171.03      189.49      7.21 o 
  -4   5  15      142.39      155.23      9.17 o 
  -3   5  15      382.28      361.25     16.80 o 
  -3   5  15      379.95      387.94     26.51 o 
  -2   5  15        6.50       12.56      6.43 o 
  -2   5  15        7.81        3.82      6.01 o 
  -1   5  15       65.94       77.96      6.58 o 
  -1   5  15       54.89       72.67      6.91 o 
   0   5  15     3075.07     3164.71     79.76 o 
   1   5  15      158.07      156.61      7.36 o 
   1   5  15      131.60      139.96      7.69 o 
   2   5  15     1580.45     1649.78     32.49 o 
   3   5  15       27.76       21.61      6.85 o 
   3   5  15       33.34       30.87      6.64 o 
   4   5  15      175.42      189.28      9.23 o 
   4   5  15      146.04      160.46      8.90 o 
   5   5  15      558.53      537.34     22.75 o 
   6   5  15      707.44      666.31     21.97 o 
   6   5  15      588.97      549.67     20.14 o 
   7   5  15       15.23       17.94     16.11 o 
   8   5  15      656.24      659.00     23.98 o 
   8   5  15      546.35      520.21     21.91 o 
   9   5  15       16.49        8.57     12.08 o 
   9   5  15       13.73       27.23     12.80 o 
  10   5  15      118.47      128.09     24.79 o 
  10   5  15       46.55       10.91     17.91 o 
  11   5  15      107.61       88.06     15.45 o 
  11   5  15       89.59      131.70     17.40 o 
 -11   6  15      101.50       83.70     13.76 o 
 -11   6  15       84.50       29.99     19.81 o 
 -10   6  15      128.39      123.73     17.97 o 
  -9   6  15        8.20        7.87     12.02 o 
  -9   6  15        9.84        6.88     11.60 o 
  -8   6  15       43.51       28.07     19.78 o 
  -7   6  15       27.77       35.58     11.03 o 
  -7   6  15       23.12       24.95     11.24 o 
  -6   6  15      293.57      269.62     13.67 o 
  -6   6  15      352.62      324.65     14.34 o 
  -5   6  15     1282.44     1266.44     30.14 o 
  -4   6  15      613.76      575.66     17.97 o 
  -4   6  15      510.98      496.05     14.61 o 
  -3   6  15       98.96       93.50     17.04 o 
  -3   6  15       98.32       94.04     18.39 o 
  -2   6  15       12.03       17.10      8.60 o 
  -2   6  15       10.02        9.74      8.20 o 
  -1   6  15       12.85        5.98      8.05 o 
  -1   6  15       10.70        4.60      7.81 o 
   0   6  15      407.73      433.63     19.05 o 
   1   6  15       72.28       77.36      8.36 o 
   1   6  15       60.17       46.92      9.41 o 
   2   6  15      142.33      149.25     15.81 o 
   3   6  15      367.15      356.09     16.20 o 
   3   6  15      441.00      451.60     18.24 o 
   4   6  15        1.89       -7.33      8.17 o 
   4   6  15        1.58       -3.94      7.99 o 
   5   6  15       19.53        7.00     15.03 o 
   6   6  15       12.19       -0.30     10.79 o 
   6   6  15       10.15       11.03     10.43 o 
   7   6  15      842.89      828.27     29.24 o 
   8   6  15       14.50        7.87     12.08 o 
   8   6  15       17.42        5.26     12.11 o 
   9   6  15        5.33        0.72     12.44 o 
   9   6  15        4.44       19.36     13.28 o 
  -9   7  15      297.04      244.31     16.74 o 
  -9   7  15      356.79      354.55     17.58 o 
  -8   7  15       33.00       27.05     20.47 o 
  -7   7  15        8.33       -4.24     10.82 o 
  -7   7  15        6.94        3.76     11.78 o 
  -6   7  15       11.68       17.01     10.94 o 
  -6   7  15        9.73       26.72     11.30 o 
  -5   7  15      354.27      379.95     15.93 o 
  -4   7  15       27.75       28.82     11.15 o 
  -4   7  15       23.11       22.93      8.87 o 
  -3   7  15      369.65      382.26     17.10 o 
  -2   7  15       12.28       14.61      9.65 o 
  -2   7  15       10.22        0.69      9.26 o 
  -1   7  15      202.48      214.35     12.14 o 
  -1   7  15      168.57      174.17     11.36 o 
   0   7  15        1.22        5.80     14.07 o 
   1   7  15      810.14      813.15     26.21 o 
   1   7  15      674.48      658.52     22.60 o 
   2   7  15       72.68      127.82     28.85 o 
   3   7  15       65.48       55.45     10.85 o 
   3   7  15       54.52       50.91     10.49 o 
   4   7  15        9.28       12.26     10.85 o 
   4   7  15        7.72       14.13     10.16 o 
   5   7  15       21.52        2.80     17.94 o 
   6   7  15        2.16       -0.81     10.88 o 
   6   7  15        2.59       10.25     11.54 o 
   7   7  15      353.24      369.19     27.59 o 
  -6   8  15      160.38      171.13     14.10 o 
  -6   8  15      192.63      187.51     14.28 o 
  -5   8  15      397.77      445.05     17.64 o 
  -4   8  15      449.75      458.99     19.20 o 
  -4   8  15      374.44      401.71     16.17 o 
  -3   8  15       34.67       24.49     16.02 o 
  -2   8  15       41.03       48.33     10.67 o 
  -2   8  15       49.28       45.83     10.94 o 
  -1   8  15        6.56       12.59     10.28 o 
  -1   8  15        7.88       12.65      9.98 o 
   0   8  15       88.63       89.44     16.41 o 
   1   8  15       88.03      105.10     11.18 o 
   1   8  15      105.74      115.62     11.99 o 
   2   8  15      214.75      243.77     17.85 o 
   3   8  15       95.00       96.66     11.48 o 
   3   8  15      114.11      130.80     12.86 o 
   4   8  15       12.48       19.69     22.30 o 
   4   8  15       14.99       23.77     11.42 o 
   5   8  15       22.07       29.99     22.87 o 
   5   8  15       26.51       20.65     12.05 o 
 -14   0  16      267.29      354.58     39.04 o 
 -12   0  16       30.13       43.55     17.94 o 
 -12   0  16       25.08       45.92     17.76 o 
 -10   0  16      743.88      781.30     29.12 o 
 -10   0  16      619.31      652.33     43.22 o 
  -8   0  16        3.87        5.26      8.57 o 
  -8   0  16        4.65        3.19      9.50 o 
  -6   0  16     2912.11     2827.68     60.86 o 
  -4   0  16     5330.84     5467.90    113.25 o 
  -2   0  16     5645.54     5399.83    111.08 o 
  -2   0  16     4700.16     4609.84     95.48 o 
   0   0  16       57.30       53.77      4.93 o 
   0   0  16       68.82       85.38      6.58 o 
   2   0  16       41.10       28.28      5.98 o 
   2   0  16       49.36       49.29      6.28 o 
   4   0  16     7419.26     7343.27    151.44 o 
   6   0  16     1061.57     1050.13     26.66 o 
   8   0  16     1042.07     1094.22     27.53 o 
   8   0  16      867.57      874.16     23.89 o 
  10   0  16       56.83       52.63     13.40 o 
  10   0  16       68.27       73.84     13.52 o 
  12   0  16       33.77       32.91     15.45 o 
  12   0  16       40.56       18.48     20.41 o 
 -15   1  16      222.33      284.32     19.78 o 
 -15   1  16      267.05      271.06     18.09 o 
 -14   1  16      101.69      119.02     28.28 o 
 -13   1  16       60.95       63.29     13.76 o 
 -13   1  16       88.83       40.96     29.24 o 
 -13   1  16       50.74       87.94     30.57 o 
 -12   1  16      126.81      109.13     14.10 o 
 -12   1  16      105.57      119.86     17.88 o 
 -11   1  16      600.17      692.76     26.81 o 
 -10   1  16      299.40      352.27     18.48 o 
 -10   1  16      359.62      367.36     18.96 o 
  -9   1  16     1304.03     1508.04     31.50 o 
  -8   1  16     3219.37     3137.81     58.61 o 
  -8   1  16     2680.27     3004.94     53.41 o 
  -7   1  16     1210.94     1170.65     24.64 o 
  -7   1  16     1008.16     1129.12     19.93 o 
  -6   1  16       20.55       24.43      8.48 o 
  -5   1  16       46.59       45.89      4.42 o 
  -5   1  16       55.96       61.76      6.52 o 
  -4   1  16      712.14      747.18     32.31 o 
  -4   1  16     1310.90     1341.33     23.41 o 
  -3   1  16       36.85       32.07      4.03 o 
  -3   1  16       44.26       50.91      4.69 o 
  -2   1  16      515.50      497.07      9.59 o 
  -2   1  16      619.19      574.46     10.94 o 
  -1   1  16     1398.48     1391.61     22.63 o 
   0   1  16      362.25      336.61      7.30 o 
   0   1  16      435.11      423.11      7.81 o 
   1   1  16      665.23      666.22     12.77 o 
   1   1  16      534.35      534.37     24.46 o 
   2   1  16     2995.12     2844.08     39.19 o 
   2   1  16     3597.54     3611.50     53.35 o 
   3   1  16     2430.44     2448.93     34.38 o 
   3   1  16     2023.45     1938.12     27.53 o 
   4   1  16     1375.66     1338.96     22.69 o 
   4   1  16      624.98      669.67     29.78 o 
   4   1  16      750.68      787.64     34.47 o 
   5   1  16      401.37      380.97      9.35 o 
   5   1  16      482.09      506.93     10.34 o 
   6   1  16      795.14      768.61     15.24 o 
   7   1  16       47.87       47.43      6.91 o 
   7   1  16       57.50       63.90      6.82 o 
   8   1  16       41.31       38.95      7.09 o 
   8   1  16       34.40       32.70      7.78 o 
   9   1  16      576.48      618.22     36.25 o 
   9   1  16      795.42      776.31     26.48 o 
  10   1  16     1079.98     1140.15     29.90 o 
  10   1  16      899.13      873.95     25.61 o 
  11   1  16      282.67      305.89     18.06 o 
  12   1  16        0.59        3.16     12.32 o 
  12   1  16        0.71       14.40     11.96 o 
  13   1  16        2.51       10.22     21.91 o 
  13   1  16       43.65       48.48     24.28 o 
 -14   2  16      186.25      243.26     37.15 o 
 -13   2  16      198.97      185.59     45.35 o 
 -13   2  16      183.05      170.77     15.78 o 
 -13   2  16      152.40      180.90     35.79 o 
 -12   2  16        1.59       -1.41     12.98 o 
 -12   2  16        1.33       -3.55     18.63 o 
 -11   2  16      885.42      804.83     38.86 o 
 -10   2  16      206.95      229.50     15.60 o 
 -10   2  16      172.30      206.11     14.82 o 
  -9   2  16     1622.54     1632.05     44.90 o 
  -8   2  16       58.93       70.27      8.05 o 
  -8   2  16       70.79       82.08      9.68 o 
  -7   2  16        4.52       10.34      6.28 o 
  -7   2  16        5.43        1.44      8.17 o 
  -6   2  16     1155.85     1189.47     21.34 o 
  -5   2  16      624.00      664.90     12.35 o 
  -5   2  16      749.50      683.44     14.64 o 
  -4   2  16       10.08       13.58     10.49 o 
  -4   2  16        8.44       11.18     11.06 o 
  -3   2  16     4775.74     4548.59     66.18 o 
  -3   2  16     3976.02     4068.29     60.71 o 
  -2   2  16       16.80       26.93      4.00 o 
  -2   2  16       13.98       16.35      4.24 o 
  -1   2  16     3621.53     3662.08     61.04 o 
  -1   2  16     2634.67     3235.69     81.39 o 
   0   2  16      802.01      849.76     13.46 o 
   0   2  16      667.71      650.32     11.69 o 
   1   2  16      120.24       99.93      7.12 o 
   1   2  16       42.01       30.54      9.23 o 
   2   2  16      273.94      266.46      6.85 o 
   2   2  16      329.04      349.77      8.42 o 
   3   2  16      458.55      429.45      8.60 o 
   3   2  16      550.79      562.80     10.85 o 
   4   2  16       22.60       31.05      8.81 o 
   4   2  16       12.33       18.99     11.63 o 
   4   2  16       10.27       20.98     10.40 o 
   5   2  16     1788.04     1828.18     26.09 o 
   5   2  16     1488.62     1402.61     22.27 o 
   6   2  16      315.71      332.76     10.46 o 
   7   2  16        2.68        1.68      5.47 o 
   7   2  16        2.23       -2.10      5.83 o 
   8   2  16      612.89      635.83     14.94 o 
   8   2  16      536.83      537.43     38.29 o 
   8   2  16      510.26      510.60     13.80 o 
   9   2  16      739.48      719.65     22.42 o 
   9   2  16      627.33      638.93     23.44 o 
  10   2  16        5.99       -2.40     10.46 o 
  10   2  16        4.99        3.61      9.74 o 
  11   2  16      598.06      630.93     19.51 o 
  12   2  16      314.25      305.92     17.13 o 
  12   2  16      377.45      368.92     16.80 o 
  13   2  16       98.92      114.81     23.92 o 
  13   2  16        0.36       63.38     69.22 o 
 -14   3  16      233.37      302.77     43.25 o 
 -13   3  16        0.36        4.36     31.20 o 
 -13   3  16        0.44        6.16     18.63 o 
 -13   3  16      216.23      159.71     40.90 o 
 -12   3  16      642.10      693.24     38.41 o 
 -12   3  16      534.58      638.51     34.29 o 
 -11   3  16      557.07      592.16     35.92 o 
 -10   3  16      483.80      597.99     24.28 o 
 -10   3  16      581.10      562.56     32.22 o 
  -9   3  16      540.67      610.98     23.29 o 
  -8   3  16      345.85      320.14     12.65 o 
  -8   3  16      287.94      275.09     13.19 o 
  -7   3  16      234.67      243.98      9.71 o 
  -7   3  16      195.37      219.61      9.56 o 
  -6   3  16     1934.16     1948.49     32.88 o 
  -5   3  16      842.80      836.60     16.65 o 
  -5   3  16     1012.32      930.67     18.39 o 
  -4   3  16      698.13      729.15     20.50 o 
  -4   3  16      566.94      621.17     29.48 o 
  -3   3  16        1.14       13.19      4.66 o 
  -3   3  16        1.37        4.03      4.15 o 
  -2   3  16      341.95      328.29      7.33 o 
  -2   3  16      284.69      287.50      7.96 o 
  -1   3  16     2822.50     2723.93     67.44 o 
  -1   3  16     2186.10     2321.59     59.66 o 
   0   3  16      460.37      452.50      8.11 o 
   0   3  16      383.28      335.71     10.07 o 
   1   3  16     1078.43     1138.88     23.35 o 
   2   3  16      156.83      166.65      5.71 o 
   2   3  16      130.57      132.09      6.10 o 
   3   3  16     1160.20     1084.06     19.48 o 
   3   3  16     1393.56     1404.99     24.13 o 
   4   3  16      710.75      710.49     30.45 o 
   4   3  16     1564.46     1585.16     31.29 o 
   4   3  16      853.71     1029.58     41.75 o 
   5   3  16       68.65       73.78      6.16 o 
   5   3  16       82.46       93.32      6.28 o 
   6   3  16     1256.25     1298.95     24.70 o 
   7   3  16      103.30       91.82      7.27 o 
   7   3  16      124.08      116.40      8.93 o 
   8   3  16      645.09      681.76     40.90 o 
   8   3  16      349.18      343.82     14.37 o 
   8   3  16      290.71      287.41     13.25 o 
   9   3  16      867.76      850.30     24.22 o 
   9   3  16      493.89      533.77     22.60 o 
  10   3  16       55.18       47.79      9.62 o 
  10   3  16       66.28       45.71     11.45 o 
  11   3  16      830.67      841.95     26.00 o 
  12   3  16      150.59      169.96     17.25 o 
  12   3  16      125.37      132.81     13.98 o 
 -13   4  16       73.99       95.15     17.37 o 
 -13   4  16      477.58      485.65     44.90 o 
 -13   4  16       61.60      107.11     31.38 o 
 -12   4  16       35.48       56.26     13.37 o 
 -12   4  16       29.54       36.31     20.89 o 
 -11   4  16      136.37      191.93     19.96 o 
 -10   4  16      264.56      273.26     17.82 o 
 -10   4  16      317.78      304.30     15.54 o 
  -9   4  16      260.23      244.88     22.60 o 
  -8   4  16      390.46      407.81     12.11 o 
  -8   4  16      325.08      285.52     15.99 o 
  -7   4  16      602.42      561.99     19.45 o 
  -7   4  16      723.59      705.08     15.69 o 
  -6   4  16      191.86      175.04     14.82 o 
  -5   4  16      327.49      333.60     10.67 o 
  -5   4  16      393.36      379.74     10.22 o 
  -4   4  16     1597.54     1619.82     37.24 o 
  -4   4  16      901.32      941.97     41.54 o 
  -3   4  16      162.93      169.39      7.42 o 
  -3   4  16      195.70      187.18      6.07 o 
  -2   4  16     2348.74     2338.15     33.60 o 
  -2   4  16     1955.43     1936.23     35.43 o 
  -1   4  16      341.04      376.40     18.39 o 
  -1   4  16       30.17       49.17      9.95 o 
   0   4  16      625.06      590.09     14.31 o 
   0   4  16      750.78      775.50     16.14 o 
   1   4  16     3071.77     3051.76     75.41 o 
   2   4  16      325.48      358.82     11.96 o 
   2   4  16      270.98      269.32     11.06 o 
   3   4  16      116.01      121.18      8.63 o 
   3   4  16      139.34      144.14      8.87 o 
   4   4  16      388.30      396.18     17.13 o 
   5   4  16      205.01      203.71     10.55 o 
   5   4  16      246.25      252.52     11.18 o 
   6   4  16      824.99      887.06     25.07 o 
   7   4  16       57.58       49.71      9.68 o 
   7   4  16       47.94       38.20     10.94 o 
   8   4  16      245.81      243.50     12.89 o 
   8   4  16      204.65      206.96     14.91 o 
   9   4  16      662.89      685.06     30.75 o 
   9   4  16      446.05      499.90     21.55 o 
  10   4  16      131.57      128.09     13.19 o 
  10   4  16      158.03      177.35     13.04 o 
  11   4  16      225.11      237.52     18.15 o 
 -12   5  16        1.67       11.39     15.48 o 
 -12   5  16        2.01        4.21     24.40 o 
 -11   5  16      564.72      494.70     21.34 o 
 -10   5  16        0.81       -4.33     15.60 o 
 -10   5  16        0.98        2.64     11.39 o 
  -9   5  16      322.09      332.22     22.87 o 
  -8   5  16      246.23      244.82     14.04 o 
  -8   5  16      205.00      227.42     17.07 o 
  -7   5  16       32.28       35.55     10.34 o 
  -7   5  16       38.77       36.76      7.84 o 
  -6   5  16      188.32      190.09     13.70 o 
  -5   5  16      968.67      911.25     19.05 o 
  -5   5  16      806.46      830.89     20.95 o 
  -4   5  16      498.89      503.35     19.29 o 
  -3   5  16      122.47      126.68      6.70 o 
  -3   5  16      101.96      109.70      8.05 o 
  -2   5  16       27.46       19.90      6.58 o 
  -2   5  16       22.86       26.87      7.39 o 
  -1   5  16     1678.16     1723.41     46.19 o 
  -1   5  16      435.01      576.96     30.96 o 
   0   5  16       77.81       83.73      7.24 o 
   0   5  16       93.46      100.47      6.94 o 
   1   5  16      193.43      204.49     14.61 o 
   2   5  16      163.10      172.03      8.69 o 
   2   5  16      135.79      142.55      8.26 o 
   3   5  16       27.47       21.16      7.18 o 
   3   5  16       32.99       34.92      7.27 o 
   4   5  16      161.45      144.89     15.36 o 
   5   5  16      658.07      621.68     21.88 o 
   5   5  16      790.43      825.18     26.87 o 
   6   5  16       91.25       71.68     15.87 o 
   7   5  16      868.03      912.99     28.04 o 
   7   5  16      722.67      693.30     24.58 o 
   8   5  16       32.10       28.22     11.78 o 
   8   5  16       26.73       50.70     12.35 o 
   9   5  16       26.84       30.81     16.47 o 
   9   5  16       24.60        3.01     23.50 o 
  10   5  16      150.86      130.17     15.03 o 
  10   5  16      125.60       90.04     14.79 o 
 -11   6  16       15.90      -15.09     21.88 o 
 -10   6  16      130.63      107.32     20.89 o 
 -10   6  16      156.90      148.56     14.31 o 
  -9   6  16       40.31       43.04     27.11 o 
  -8   6  16       83.99       98.13     12.74 o 
  -8   6  16       69.93       80.67     12.98 o 
  -7   6  16      128.20      122.98     12.83 o 
  -7   6  16      153.98      145.31     12.98 o 
  -6   6  16     1003.39      946.84     25.79 o 
  -5   6  16      356.75      367.99     14.64 o 
  -5   6  16      297.01      299.88     13.83 o 
  -4   6  16      159.52      122.44     14.10 o 
  -3   6  16      157.88      137.92     11.48 o 
  -3   6  16      131.44      116.55      9.56 o 
  -2   6  16       29.48       18.66      9.14 o 
  -2   6  16       24.55       23.47      8.84 o 
  -1   6  16      174.98      151.41     15.72 o 
   0   6  16      634.41      606.23     21.55 o 
   0   6  16      762.01      760.71     21.70 o 
   1   6  16     1397.18     1458.03     40.72 o 
   2   6  16      600.53      618.04     22.24 o 
   2   6  16      499.97      484.75     16.14 o 
   3   6  16       76.67       88.81      9.44 o 
   3   6  16       63.83       57.37      8.87 o 
   4   6  16      346.17      342.08     17.37 o 
   5   6  16       91.26       85.63     11.33 o 
   5   6  16      109.61      118.14     12.56 o 
   6   6  16      538.97      540.53     22.90 o 
   7   6  16        2.16        2.43     11.45 o 
   7   6  16        2.59       -6.25     11.60 o 
   8   6  16      227.23      239.80     15.63 o 
   8   6  16      189.18      175.22     14.76 o 
   9   6  16        1.80        7.24     23.56 o 
  -9   7  16       10.50        0.72     13.04 o 
  -9   7  16        8.75       -0.99     13.13 o 
  -8   7  16       21.85       28.13     13.22 o 
  -8   7  16       26.24       23.32     12.44 o 
  -7   7  16       24.69       49.98     11.81 o 
  -7   7  16       20.56       29.66     12.47 o 
  -6   7  16      851.36      892.53     26.12 o 
  -5   7  16        0.22        5.65     11.57 o 
  -5   7  16        0.18       -1.56     10.58 o 
  -4   7  16      197.25      209.57     15.75 o 
  -3   7  16       37.38       28.10      9.56 o 
  -3   7  16       44.90       52.66     10.94 o 
  -2   7  16        8.99        6.10      9.98 o 
  -2   7  16        7.49        6.70      9.62 o 
  -1   7  16       24.35       -7.18     15.21 o 
   0   7  16      128.25      116.16     11.00 o 
   0   7  16      106.77       81.69     10.88 o 
   1   7  16        8.48        6.49     15.21 o 
   2   7  16       48.41       50.61     10.64 o 
   2   7  16       58.15       64.50     11.30 o 
   3   7  16        3.98        3.55     10.94 o 
   3   7  16        3.31       38.83     21.07 o 
   4   7  16      123.37      116.64     18.42 o 
   5   7  16        8.19       10.04     11.48 o 
   5   7  16        6.82      -10.76     11.00 o 
   6   7  16      523.67      535.84     30.45 o 
   7   7  16       22.10       35.10     14.25 o 
   7   7  16       26.55       19.81     15.90 o 
  -5   8  16      104.40      100.80     13.19 o 
  -5   8  16      125.40      121.39     13.46 o 
  -4   8  16        8.45      -16.80     16.80 o 
  -3   8  16       71.62       72.52     11.27 o 
  -3   8  16       86.02       84.21     12.17 o 
  -2   8  16       36.58       36.13     11.00 o 
  -2   8  16       30.46       28.28     10.70 o 
  -1   8  16       93.02      104.56     18.12 o 
   0   8  16      109.64      120.37     12.47 o 
   0   8  16      131.69      141.17     13.04 o 
   1   8  16      770.58      816.82     28.55 o 
   2   8  16      153.74      149.91     12.74 o 
   2   8  16      184.66      195.90     14.34 o 
   3   8  16       42.40       21.85     10.70 o 
   3   8  16       50.92       37.99     12.02 o 
   4   8  16      118.11      141.56     37.72 o 
 -13   0  17       87.73       92.99     21.97 o 
 -13   0  17      105.38      104.62     21.28 o 
 -11   0  17      324.65      414.96     30.99 o 
 -11   0  17      270.28      389.69     36.10 o 
  -9   0  17      209.87      203.92     14.49 o 
  -9   0  17      174.73      208.97     15.57 o 
  -7   0  17      327.01      367.81     15.96 o 
  -5   0  17     5407.15     5682.55    117.87 o 
  -3   0  17     1616.10     1530.94     34.35 o 
  -3   0  17     1345.47     1314.37     29.90 o 
  -1   0  17       91.83       81.78      6.70 o 
  -1   0  17       76.45       78.05      6.37 o 
   1   0  17     1256.00     1293.66     29.84 o 
   1   0  17     1045.68      996.70     23.56 o 
   3   0  17     4235.72     3924.93    101.49 o 
   3   0  17     3517.59     3707.52    134.25 o 
   5   0  17      194.13      191.00     11.90 o 
   7   0  17      341.70      385.21     15.51 o 
   7   0  17      284.48      324.98     13.89 o 
   9   0  17      341.91      335.08     18.60 o 
   9   0  17      410.68      425.69     21.67 o 
  11   0  17      180.47      195.38     17.22 o 
  11   0  17      216.77      230.01     24.07 o 
  13   0  17      319.14      340.34     22.57 o 
  13   0  17      383.33      391.07     30.11 o 
 -14   1  17       43.22       12.65     30.99 o 
 -14   1  17       23.05       52.29     31.80 o 
 -13   1  17        6.38       17.19     17.76 o 
 -13   1  17        7.67       12.98     13.80 o 
 -12   1  17      211.68      216.45     21.16 o 
 -11   1  17      257.24      264.81     17.25 o 
 -11   1  17      214.17      252.19     18.39 o 
 -10   1  17     1580.70     1629.25     45.80 o 
  -9   1  17      396.39      451.63     14.67 o 
  -9   1  17      476.11      480.03     20.56 o 
  -8   1  17      601.85      680.76     17.01 o 
  -8   1  17      722.91      718.90     18.51 o 
  -7   1  17      570.82      577.80     14.16 o 
  -6   1  17      128.16      130.26      7.84 o 
  -6   1  17      106.70      135.55      6.73 o 
  -5   1  17     2906.99     2909.21     46.43 o 
  -4   1  17      519.01      537.34     11.63 o 
  -4   1  17      623.40      596.49     13.07 o 
  -3   1  17     1045.62     1058.43     17.10 o 
  -3   1  17     1255.93     1225.56     19.96 o 
  -2   1  17      882.45      858.60     16.56 o 
  -2   1  17      739.13      787.07     33.03 o 
  -1   1  17       75.66       65.67      4.18 o 
  -1   1  17       90.88       89.41      4.33 o 
   0   1  17      871.69      877.95     15.84 o 
   1   1  17      588.90      617.65     11.96 o 
   1   1  17      490.29      487.45      9.14 o 
   2   1  17      351.49      334.63      7.87 o 
   2   1  17      422.19      423.83      9.83 o 
   3   1  17     1952.18     1948.82     31.08 o 
   3   1  17      374.42      348.81     19.60 o 
   4   1  17      188.85      199.98      6.88 o 
   4   1  17      157.23      151.56      6.01 o 
   5   1  17      398.55      411.12     10.70 o 
   6   1  17      205.11      205.33      8.26 o 
   6   1  17      170.76      180.81      7.99 o 
   7   1  17      416.09      433.54     12.68 o 
   7   1  17      499.78      530.37     13.46 o 
   8   1  17     1624.68     1637.85     41.08 o 
   8   1  17     1253.20     1284.74     54.25 o 
   9   1  17      698.95      702.04     21.70 o 
   9   1  17      581.91      551.92     19.48 o 
  10   1  17      452.51      439.04     19.33 o 
  11   1  17        8.09        7.93     11.84 o 
  11   1  17        9.72        2.92     11.12 o 
  12   1  17      235.65      226.85     24.40 o 
  12   1  17        7.46       14.34     21.64 o 
 -14   2  17      360.70      329.55     50.13 o 
 -14   2  17      349.42      489.83     53.92 o 
 -13   2  17       92.10       89.08     22.66 o 
 -13   2  17      110.63      113.06     15.69 o 
 -12   2  17      927.28     1277.01     59.15 o 
 -11   2  17      197.73      236.47     22.66 o 
 -11   2  17      237.50      258.74     17.10 o 
 -10   2  17      704.43      681.91     29.09 o 
  -9   2  17       97.93       93.14     12.71 o 
  -9   2  17       81.53      125.27     12.53 o 
  -8   2  17      227.63      257.90     11.90 o 
  -8   2  17      273.41      287.35     15.12 o 
  -7   2  17      236.74      280.32     12.32 o 
  -6   2  17      255.44      274.85      8.57 o 
  -6   2  17      306.82      293.12      9.68 o 
  -5   2  17      293.79      284.77     12.05 o 
  -4   2  17     3634.00     3441.66     50.97 o 
  -4   2  17     3025.47     3048.52     46.46 o 
  -3   2  17        1.30        1.62      4.36 o 
  -3   2  17        1.08       -1.80      4.75 o 
  -2   2  17     1332.80     1341.18     25.40 o 
  -2   2  17      383.50      547.14     26.21 o 
  -1   2  17     1438.74     1371.93     21.28 o 
  -1   2  17     1728.13     1672.98     22.63 o 
   0   2  17      565.37      544.08     12.71 o 
   0   2  17      538.18      539.93     24.82 o 
   1   2  17       47.37       51.93      4.90 o 
   1   2  17       39.43       37.51      4.12 o 
   2   2  17     2975.81     2962.29     44.36 o 
   2   2  17     2477.49     2289.58     34.53 o 
   3   2  17      638.26      604.25     14.64 o 
   3   2  17      178.79      208.97     17.10 o 
   4   2  17     1668.19     1588.35     23.11 o 
   4   2  17     2003.73     2037.39     28.73 o 
   5   2  17      611.64      603.07     11.99 o 
   6   2  17      126.50      125.39      6.19 o 
   6   2  17      151.95      163.32      6.52 o 
   7   2  17      324.95      318.22     33.60 o 
   7   2  17      245.50      271.21      9.56 o 
   7   2  17      204.39      219.79      9.14 o 
   8   2  17       79.99       56.14     14.10 o 
   8   2  17        4.44       18.72     15.51 o 
   9   2  17      103.29      106.00      9.80 o 
   9   2  17      124.07      136.54     11.63 o 
  10   2  17      992.48      941.76     23.50 o 
  11   2  17        3.58        2.55     10.70 o 
  11   2  17        4.30       11.60     11.33 o 
  12   2  17        8.86       -2.77     22.96 o 
  12   2  17        0.27       -1.56     61.97 o 
 -14   3  17       26.62       42.83     46.19 o 
 -14   3  17        4.73        7.93     29.51 o 
 -13   3  17       82.08       95.78     23.80 o 
 -13   3  17       98.59       88.99     21.07 o 
 -12   3  17       13.91       14.64     27.29 o 
 -11   3  17      436.10      451.57     32.07 o 
 -11   3  17      363.07      362.49     27.86 o 
 -10   3  17      458.06      518.29     27.38 o 
  -9   3  17      798.56      790.19     29.15 o 
  -9   3  17      664.84      714.18     22.60 o 
  -8   3  17      257.19      264.42     13.22 o 
  -8   3  17      308.92      302.14     16.53 o 
  -7   3  17     1106.36     1129.27     24.49 o 
  -6   3  17      113.67      121.72      7.75 o 
  -6   3  17      136.53      135.61      8.69 o 
  -5   3  17      944.32      998.65     22.24 o 
  -4   3  17        6.62       18.69      6.31 o 
  -4   3  17        7.95        1.98      6.01 o 
  -3   3  17      514.58      550.66     11.93 o 
  -3   3  17      618.08      579.96     11.78 o 
  -2   3  17      650.71      699.28     30.48 o 
  -2   3  17      691.35      709.80     16.92 o 
  -1   3  17      196.76      174.56      7.81 o 
  -1   3  17      236.34      236.53      6.91 o 
   0   3  17      582.68      541.22     17.04 o 
   0   3  17      241.43      373.82     19.81 o 
   1   3  17        8.06        9.20      4.90 o 
   1   3  17        9.69        8.48      4.54 o 
   2   3  17      730.44      698.95     14.40 o 
   2   3  17      877.36      897.61     15.75 o 
   3   3  17     1095.26     1138.61     21.91 o 
   3   3  17      270.35      301.87     19.17 o 
   4   3  17      487.13      500.38     12.41 o 
   4   3  17      405.56      382.14     10.22 o 
   5   3  17      522.60      548.10     14.04 o 
   6   3  17      268.95      310.97     11.00 o 
   6   3  17      223.91      217.17      8.57 o 
   7   3  17      405.07      433.42     16.02 o 
   7   3  17      802.52      787.04     43.70 o 
   7   3  17      337.24      335.44     13.70 o 
   8   3  17      582.65      648.97     23.65 o 
   8   3  17     1639.57     1614.29     34.92 o 
   9   3  17      319.36      323.51     12.83 o 
   9   3  17      383.60      418.93     16.29 o 
  10   3  17      310.23      305.77     15.06 o 
  11   3  17      269.81      276.44     15.60 o 
  11   3  17      224.63      194.18     13.89 o 
  12   3  17       97.34      115.47     31.14 o 
  12   3  17      111.19      101.10     72.88 o 
 -13   4  17       54.41       63.99     17.19 o 
 -13   4  17       45.30       70.45     21.22 o 
 -12   4  17      563.07      670.64     32.94 o 
 -11   4  17       27.51       50.91     12.86 o 
 -11   4  17       22.90       24.13     17.94 o 
 -10   4  17      442.79      399.12     24.61 o 
  -9   4  17        0.73        1.74     10.01 o 
  -9   4  17        0.60      -12.11     13.46 o 
  -8   4  17      642.99      609.72     17.61 o 
  -8   4  17      535.32      539.09     21.82 o 
  -7   4  17      101.82      105.37     16.14 o 
  -6   4  17       63.56       72.61     10.52 o 
  -6   4  17       76.34       76.34      7.24 o 
  -5   4  17      401.02      376.43     18.06 o 
  -4   4  17      310.43      348.99     13.83 o 
  -4   4  17      372.87      358.13      9.38 o 
  -3   4  17     1082.52     1105.37     25.85 o 
  -3   4  17     1300.26     1234.01     18.42 o 
  -2   4  17     2015.47     2034.30     51.27 o 
  -1   4  17      868.16      893.70     16.38 o 
  -1   4  17      722.79      687.68     18.57 o 
   0   4  17     2310.53     2313.59     48.60 o 
   1   4  17      521.81      462.21     14.70 o 
   1   4  17      626.76      622.82     18.18 o 
   2   4  17      128.54      126.89      8.96 o 
   2   4  17      107.01      105.13      8.33 o 
   3   4  17      761.97      698.59     27.11 o 
   3   4  17      758.73      718.33     31.02 o 
   4   4  17        9.52       12.77      7.75 o 
   4   4  17       11.44       10.16      8.30 o 
   5   4  17      753.22      757.31     22.30 o 
   6   4  17     1062.69     1045.69     25.73 o 
   6   4  17      884.74      787.55     25.88 o 
   7   4  17       59.13       60.32     11.60 o 
   7   4  17       71.03       71.53     10.37 o 
   8   4  17        5.75      -14.91     14.91 o 
   8   4  17      369.49      368.53     21.58 o 
   9   4  17        2.43      -10.49     10.49 o 
   9   4  17        2.03        0.51     11.27 o 
  10   4  17      185.95      194.72     17.10 o 
  11   4  17        0.19      -12.59     12.59 o 
  11   4  17        0.22        0.54     12.02 o 
 -12   5  17      186.20      171.79     18.54 o 
 -11   5  17       30.50        9.83     23.23 o 
 -11   5  17       25.39       34.80     15.93 o 
 -10   5  17      297.27      292.46     24.34 o 
  -9   5  17      108.31       86.17     13.04 o 
  -9   5  17       90.17      100.23     16.83 o 
  -8   5  17      343.65      351.28     13.73 o 
  -8   5  17      286.11      301.51     18.03 o 
  -7   5  17      112.23      128.06     16.89 o 
  -6   5  17     1033.75     1014.40     22.24 o 
  -6   5  17      860.64      858.48     22.36 o 
  -5   5  17      533.49      551.50     22.00 o 
  -5   5  17       75.57      116.46     18.30 o 
  -4   5  17      208.92      212.21     10.34 o 
  -4   5  17      250.95      264.12     10.34 o 
  -3   5  17      304.41      301.75     12.47 o 
  -3   5  17      365.63      370.06     10.43 o 
  -2   5  17     1304.55     1342.05     37.99 o 
  -1   5  17       34.33       32.91      6.91 o 
  -1   5  17       28.58       37.00      7.39 o 
   0   5  17       30.86       41.51     12.17 o 
   1   5  17      440.49      453.64     14.01 o 
   1   5  17      366.73      338.83     11.90 o 
   2   5  17       22.92       29.69      7.36 o 
   2   5  17       19.09       22.54     14.70 o 
   3   5  17      634.09      640.61     24.76 o 
   4   5  17      359.91      324.77     16.11 o 
   4   5  17      432.30      428.43     18.42 o 
   5   5  17      388.06      394.16     19.96 o 
   6   5  17      474.84      516.04     19.93 o 
   6   5  17      395.33      375.62     17.34 o 
   7   5  17       20.89       27.41     11.60 o 
   7   5  17       25.10       28.64     11.30 o 
   8   5  17       15.33       29.96     44.93 o 
   8   5  17       41.49       43.82     22.72 o 
   9   5  17       93.50       68.43     13.49 o 
   9   5  17       77.84       74.05     14.01 o 
  10   5  17       90.48      111.83     20.56 o 
 -10   6  17       13.26       22.51     27.59 o 
  -9   6  17       21.40        5.35     12.38 o 
  -9   6  17       17.82       18.72     17.79 o 
  -8   6  17      127.35       87.22     13.86 o 
  -8   6  17      152.96      122.77     13.58 o 
  -7   6  17       99.35       66.12     16.59 o 
  -6   6  17        5.29        8.75     11.18 o 
  -6   6  17        6.36        9.98     10.88 o 
  -5   6  17       32.70       11.93     16.47 o 
  -4   6  17       17.30        6.10      9.44 o 
  -4   6  17       20.78       21.67     11.00 o 
  -3   6  17      127.69      163.89     11.84 o 
  -3   6  17      106.31       99.78     10.91 o 
  -2   6  17      866.23      827.31     28.04 o 
  -1   6  17     1008.60     1018.31     26.93 o 
  -1   6  17      839.71      798.04     26.21 o 
   0   6  17      507.00      501.37     21.64 o 
   1   6  17      273.54      270.13     11.90 o 
   1   6  17      328.55      344.27     16.77 o 
   2   6  17       10.30       19.63     10.16 o 
   2   6  17        8.58        5.71      8.39 o 
   3   6  17       23.34       -7.09     14.97 o 
   4   6  17       89.19       88.15     11.99 o 
   4   6  17      107.13      111.41     11.72 o 
   5   6  17      568.22      559.22     22.93 o 
   6   6  17      206.98      200.49     14.07 o 
   6   6  17      248.61      242.48     15.18 o 
   7   6  17      116.58      129.96     13.67 o 
   7   6  17       97.06       83.91     12.83 o 
   8   6  17       80.31      117.03     23.53 o 
  -8   7  17        1.47        3.64     12.71 o 
  -8   7  17        1.23       -8.17     12.74 o 
  -7   7  17      865.02      915.25     27.62 o 
  -6   7  17       14.51       10.22     11.78 o 
  -6   7  17       17.43       15.63     12.80 o 
  -5   7  17      343.06      311.54     20.08 o 
  -4   7  17       16.04       25.04     11.51 o 
  -4   7  17       19.26       18.69     11.24 o 
  -3   7  17       41.50       44.66     11.00 o 
  -3   7  17       34.55       48.30     11.39 o 
  -2   7  17       10.63       -6.07     16.35 o 
  -1   7  17       29.63       41.93     10.28 o 
  -1   7  17       24.67       27.77     10.94 o 
   0   7  17        6.61        1.35     16.23 o 
   1   7  17       21.72        9.11     10.40 o 
   1   7  17       26.09       26.30     11.24 o 
   2   7  17        8.33        9.05     11.09 o 
   2   7  17        6.93        0.60     10.31 o 
   3   7  17       24.93       76.16     34.11 o 
   4   7  17        0.77       -3.97     11.51 o 
   4   7  17        0.64       -2.70     11.21 o 
   5   7  17      533.60      614.22     32.70 o 
   6   7  17        0.81       -0.81     15.63 o 
   6   7  17        0.67        0.45     14.01 o 
  -4   8  17       33.51       47.64     13.76 o 
  -4   8  17       40.24       16.17     12.32 o 
  -3   8  17       35.11       36.55     11.78 o 
  -3   8  17       29.23       37.00     11.45 o 
  -2   8  17      304.26      365.79     19.81 o 
  -1   8  17      136.01      140.41     14.01 o 
  -1   8  17      163.36      157.64     12.62 o 
   0   8  17      289.06      319.57     20.50 o 
   1   8  17        5.59       -2.73     11.06 o 
   1   8  17        6.72        8.60     11.87 o 
   2   8  17      198.32      186.01     13.46 o 
   2   8  17      238.21      252.61     15.69 o 
 -14   0  18        1.16       31.68     20.23 o 
 -14   0  18        1.39       18.84     21.19 o 
 -12   0  18        4.82       35.13     20.11 o 
 -12   0  18        4.01      -15.60     18.45 o 
 -10   0  18      654.43      667.99     36.67 o 
 -10   0  18      544.84      585.70     43.34 o 
  -8   0  18     1422.71     1524.48     45.20 o 
  -6   0  18      966.16     1091.94     34.68 o 
  -4   0  18      730.15      699.79     18.99 o 
  -4   0  18      607.88      629.40     15.33 o 
  -2   0  18       31.86       36.91      6.55 o 
  -2   0  18       38.26       30.26      6.52 o 
   0   0  18     1774.46     1718.72     37.84 o 
   0   0  18     2131.37     2134.20     46.16 o 
   2   0  18     4057.81     3700.31     95.96 o 
   2   0  18     3927.53     3634.97    131.40 o 
   4   0  18      179.47      151.56     11.54 o 
   6   0  18        7.18       -0.03      8.48 o 
   6   0  18        5.98       22.90      8.36 o 
   8   0  18      402.36      441.26     21.25 o 
   8   0  18      334.98      330.33     17.97 o 
  10   0  18      358.75      337.99     26.12 o 
  10   0  18      298.68      308.99     19.81 o 
  12   0  18      242.34      212.33     31.35 o 
 -14   1  18       17.80       17.70     15.78 o 
 -14   1  18       21.38       27.02     14.94 o 
 -13   1  18      130.83      135.64     21.82 o 
 -12   1  18      546.36      633.01     27.89 o 
 -12   1  18      656.26      777.18     29.45 o 
 -11   1  18      795.54      890.12     33.15 o 
 -10   1  18      794.50      775.92     28.34 o 
 -10   1  18      661.46      719.05     21.94 o 
  -9   1  18      471.77      469.66     21.70 o 
  -9   1  18      392.77      456.74     16.98 o 
  -8   1  18      478.17      502.57     14.34 o 
  -7   1  18      193.83      219.46      8.11 o 
  -7   1  18      232.81      239.50     10.13 o 
  -6   1  18     3324.85     3327.54     59.24 o 
  -5   1  18     1897.87     1937.34     32.01 o 
  -5   1  18     2279.60     2146.37     36.58 o 
  -4   1  18     2288.80     2308.69     36.94 o 
  -4   1  18     2749.17     2583.78     43.07 o 
  -3   1  18     1958.42     1952.70     32.19 o 
  -2   1  18      168.59      169.96      5.95 o 
  -2   1  18      202.50      210.41      5.89 o 
  -1   1  18      296.57      282.24      9.26 o 
  -1   1  18        8.77       20.11      9.83 o 
   0   1  18     1106.99     1076.61     18.15 o 
   0   1  18      921.62      871.49     14.10 o 
   1   1  18       43.81       37.21      5.38 o 
   1   1  18       36.47       39.76      4.21 o 
   2   1  18     5820.35     5771.24    104.65 o 
   2   1  18      217.92      250.83     12.53 o 
   3   1  18       95.87       82.95      4.90 o 
   3   1  18      115.15      112.37      6.10 o 
   4   1  18      360.10      340.43     10.04 o 
   5   1  18       29.38       33.21      5.98 o 
   5   1  18       35.29       36.70      6.43 o 
   6   1  18      702.14      752.77     16.62 o 
   6   1  18      584.56      602.89     14.52 o 
   7   1  18      831.19      806.12     26.09 o 
   8   1  18      996.97      991.56     26.15 o 
   8   1  18      830.02      775.77     23.11 o 
   9   1  18      234.46      255.97     16.02 o 
  10   1  18       31.97       37.96     10.85 o 
  10   1  18       26.62       36.43     12.23 o 
  11   1  18       89.39      105.07     23.02 o 
  11   1  18       21.55       66.33     21.40 o 
  12   1  18        3.62      -18.15     23.62 o 
  12   1  18        3.66      -18.27     57.52 o 
 -14   2  18       53.45       69.79     15.84 o 
 -14   2  18       44.50       52.93     23.98 o 
 -13   2  18      642.45      706.67     39.28 o 
 -12   2  18       34.74       46.40     21.61 o 
 -12   2  18       41.73       59.63     14.43 o 
 -11   2  18      294.17      295.89     33.84 o 
 -10   2  18       17.30        9.65     13.04 o 
 -10   2  18       14.40       11.03     12.86 o 
  -9   2  18      674.63      747.64     25.85 o 
  -9   2  18      810.32      824.39     29.09 o 
  -8   2  18      249.76      209.66     18.81 o 
  -7   2  18      101.33       84.00      8.39 o 
  -7   2  18       84.36       86.23      8.20 o 
  -6   2  18      353.80      396.24     12.89 o 
  -5   2  18      676.02      713.52     13.37 o 
  -5   2  18      811.99      748.84     15.96 o 
  -4   2  18       17.07       18.27      5.26 o 
  -4   2  18       14.21        9.44      5.35 o 
  -3   2  18       46.99       39.10     10.22 o 
  -3   2  18        6.48       23.29     11.93 o 
  -2   2  18      337.86      322.00      7.99 o 
  -2   2  18      281.28      301.33      8.51 o 
  -1   2  18      485.21      463.50     13.58 o 
   0   2  18      230.56      211.10      6.40 o 
   0   2  18      191.95      164.34      5.80 o 
   1   2  18     4253.99     4254.45     62.75 o 
   1   2  18     3541.64     3329.43     45.05 o 
   2   2  18      153.29      158.21     10.19 o 
   2   2  18       42.40       55.36      9.11 o 
   3   2  18     1489.05     1423.05     20.98 o 
   3   2  18     1788.55     1836.00     29.00 o 
   4   2  18      653.45      694.14     12.95 o 
   5   2  18       65.50       64.20      5.83 o 
   5   2  18       54.53       47.70      5.50 o 
   6   2  18      365.08      361.92      9.56 o 
   6   2  18      438.51      458.51     11.33 o 
   7   2  18      621.21      611.94     17.85 o 
   7   2  18      163.36      174.20     17.52 o 
   8   2  18        6.52        9.59      7.87 o 
   8   2  18        5.43        3.73      8.93 o 
   9   2  18     2100.46     2072.23     41.63 o 
  10   2  18        4.24        9.47     10.07 o 
  10   2  18        5.09       -7.99     10.55 o 
  11   2  18       13.85       -5.74     19.51 o 
  11   2  18       13.78        9.89     58.85 o 
  12   2  18      195.09      191.27     25.19 o 
  12   2  18       63.94       59.84     22.00 o 
 -13   3  18       30.94        6.52     33.24 o 
 -12   3  18       21.56       37.93     20.68 o 
 -12   3  18       17.95       27.77     21.13 o 
 -11   3  18      644.64      729.63     42.29 o 
 -10   3  18      264.43      234.76     17.34 o 
 -10   3  18      220.15      238.21     16.89 o 
  -9   3  18        1.72      -10.07     11.06 o 
  -9   3  18        2.06       -2.77     13.43 o 
  -8   3  18     1119.77     1173.21     28.73 o 
  -7   3  18      156.58      155.74     11.45 o 
  -7   3  18      130.36      123.82      9.50 o 
  -6   3  18      929.01      960.66     22.84 o 
  -5   3  18     1174.81     1108.53     23.74 o 
  -5   3  18      978.08     1046.11     21.25 o 
  -4   3  18      504.90      450.82     11.78 o 
  -4   3  18      420.35      430.08     10.79 o 
  -3   3  18      930.89      993.03     19.29 o 
  -2   3  18      736.82      692.52     13.25 o 
  -2   3  18      613.43      647.37     13.10 o 
  -1   3  18      325.19      305.44     11.90 o 
   0   3  18      384.72      365.55     11.36 o 
   0   3  18      462.10      484.03      9.53 o 
   1   3  18      290.89      280.56      7.54 o 
   1   3  18      242.18      213.75      7.66 o 
   2   3  18        0.67       23.02      8.42 o 
   2   3  18      164.45      172.45     14.34 o 
   3   3  18      742.45      703.33     14.82 o 
   3   3  18      891.78      928.53     18.51 o 
   4   3  18      589.54      633.67     13.55 o 
   5   3  18        1.07        0.15      5.65 o 
   5   3  18        1.29       -0.03      6.40 o 
   6   3  18        1.11       13.19      8.51 o 
   6   3  18        0.93        2.83      8.69 o 
   6   3  18      380.65      404.65     36.16 o 
   7   3  18      868.20      845.94     22.84 o 
   7   3  18      952.98     1055.90     41.23 o 
   8   3  18       97.40       86.62      8.90 o 
   8   3  18      116.99      115.02     11.57 o 
   9   3  18       14.12       11.69     12.23 o 
  10   3  18      343.94      347.10     16.14 o 
  10   3  18      286.35      288.73     14.88 o 
  11   3  18      244.26      190.64     73.06 o 
  11   3  18      216.81      175.91     23.26 o 
 -12   4  18      139.23      159.20     23.56 o 
 -12   4  18      167.23      190.55     17.49 o 
 -11   4  18      176.15      217.50     31.41 o 
 -10   4  18      301.08      285.55     17.82 o 
 -10   4  18      250.67      255.55     17.67 o 
  -9   4  18      102.16      105.25     12.50 o 
  -9   4  18       85.05       65.10     14.82 o 
  -8   4  18      114.83       95.00     17.28 o 
  -7   4  18      331.43      298.11     13.67 o 
  -7   4  18      275.93      256.24     14.19 o 
  -6   4  18      222.52      214.26     18.21 o 
  -5   4  18      180.92      157.21      9.17 o 
  -5   4  18      150.63      193.19     11.51 o 
  -4   4  18      199.27      189.67      7.96 o 
  -4   4  18      165.90      182.79     12.41 o 
  -3   4  18     1788.54     1773.87     46.10 o 
  -2   4  18      157.47      159.02      6.58 o 
  -2   4  18      131.10      138.31      9.62 o 
  -1   4  18     2297.95     2295.17     48.78 o 
   0   4  18      448.61      417.73     14.49 o 
   0   4  18      538.84      528.84     15.15 o 
   1   4  18       83.38       71.29      9.05 o 
   1   4  18       69.41       70.87      8.11 o 
   2   4  18     1271.41     1217.96     46.95 o 
   2   4  18     1651.45     1592.23     45.83 o 
   3   4  18        3.57        7.51      6.79 o 
   3   4  18        4.29        2.80      8.72 o 
   4   4  18      768.93      740.51     25.64 o 
   5   4  18      807.19      726.78     23.35 o 
   5   4  18      969.54     1006.40     29.03 o 
   6   4  18       69.85       72.79      9.83 o 
   6   4  18       58.15       59.36      9.86 o 
   7   4  18       69.68       81.54     16.74 o 
   7   4  18      186.21      166.65     18.63 o 
   8   4  18      224.77      245.51     13.61 o 
   8   4  18      187.13      169.81     12.86 o 
   9   4  18      299.41      319.15     17.97 o 
  10   4  18       96.15      105.88     12.98 o 
  10   4  18       80.05       51.51     12.98 o 
 -11   5  18       46.34       36.37     22.45 o 
 -10   5  18       48.76       24.76     17.58 o 
 -10   5  18       40.59       46.88     16.56 o 
  -9   5  18      512.60      499.14     24.55 o 
  -9   5  18      426.76      407.72     21.40 o 
  -8   5  18      201.79      224.39     19.51 o 
  -7   5  18     1153.81     1140.39     25.13 o 
  -7   5  18      960.60      950.77     29.72 o 
  -6   5  18       96.07      119.44     18.15 o 
  -5   5  18       14.41       26.48     10.43 o 
  -5   5  18       17.31       20.65      8.75 o 
  -4   5  18       64.60       68.55     11.18 o 
  -4   5  18       77.60       74.29      8.99 o 
  -3   5  18      254.35      270.73     15.00 o 
  -2   5  18       90.45       94.10      9.44 o 
  -2   5  18      108.64      110.12      8.33 o 
  -1   5  18     1538.15     1559.53     43.67 o 
   0   5  18       52.75       46.85      7.27 o 
   0   5  18       43.92       38.62      9.62 o 
   1   5  18      168.55      172.78      9.62 o 
   1   5  18      140.32      137.44     10.40 o 
   2   5  18      323.26      298.62     30.39 o 
   2   5  18       40.41       52.93     12.83 o 
   3   5  18      363.02      338.68     15.96 o 
   3   5  18      436.04      418.84     18.24 o 
   4   5  18      415.80      439.88     20.56 o 
   5   5  18       74.67       72.76     12.26 o 
   5   5  18       62.16       55.57     11.54 o 
   6   5  18       35.56       39.79     11.33 o 
   6   5  18       29.61       11.15     10.85 o 
   7   5  18      218.86      225.41     22.96 o 
   7   5  18        0.81      -16.89     43.43 o 
   8   5  18      288.44      303.34     16.56 o 
   8   5  18      240.14      235.48     16.05 o 
   9   5  18      222.54      222.70     20.59 o 
 -10   6  18       28.32       -4.42     13.58 o 
 -10   6  18       23.58      -22.39     22.39 o 
 -10   6  18       24.23        9.20     64.86 o 
  -9   6  18       15.61       -2.80     19.02 o 
  -9   6  18       18.75       22.06     13.31 o 
  -8   6  18      195.01      211.49     22.96 o 
  -7   6  18       10.22        2.31     15.75 o 
  -7   6  18       12.27        6.88     11.72 o 
  -6   6  18      247.73      211.22     19.39 o 
  -5   6  18        1.23       -4.99     11.54 o 
  -5   6  18        1.02      -10.61     10.61 o 
  -4   6  18       23.58       23.80     11.15 o 
  -4   6  18       19.63       20.11      9.92 o 
  -3   6  18      416.50      408.83     21.01 o 
  -2   6  18      716.15      696.51     21.94 o 
  -2   6  18      596.22      606.41     19.20 o 
  -1   6  18      226.53      227.30     15.36 o 
   0   6  18      118.02      123.49     11.33 o 
   0   6  18       98.26       99.57      9.80 o 
   1   6  18        8.00        9.71      8.87 o 
   1   6  18        9.61       32.13     11.09 o 
   2   6  18       32.06       42.89     29.24 o 
   3   6  18      147.77      146.61     12.89 o 
   3   6  18      177.49      199.83     13.34 o 
   4   6  18      492.99      466.05     21.67 o 
   5   6  18      260.51      253.21     15.54 o 
   5   6  18      312.91      342.74     16.92 o 
   6   6  18      475.90      487.51     21.73 o 
   6   6  18      396.21      427.86     19.93 o 
   7   6  18        8.74       -2.19     22.45 o 
   8   6  18       10.19       -1.26     12.47 o 
   8   6  18        8.48        2.34     12.86 o 
  -7   7  18        2.81       -5.14     12.32 o 
  -7   7  18        3.38       -0.15     13.10 o 
  -6   7  18      242.94      208.25     20.23 o 
  -5   7  18        9.98        9.98     11.45 o 
  -5   7  18       11.99        7.42     12.20 o 
  -4   7  18        0.44       -2.04     11.81 o 
  -4   7  18        0.37        2.67     12.02 o 
  -3   7  18       12.11        5.68     17.67 o 
  -2   7  18      113.78      118.72     12.32 o 
  -2   7  18       94.73       80.88     12.68 o 
  -1   7  18       56.79       43.73     17.37 o 
   0   7  18      287.17      303.34     16.14 o 
   0   7  18      344.94      323.21     17.01 o 
   1   7  18       75.36       73.60     12.71 o 
   1   7  18       62.74       62.27     11.69 o 
   2   7  18      107.81      154.84     19.36 o 
   3   7  18       30.87       39.25     12.38 o 
   3   7  18       25.70       23.20     11.78 o 
   5   7  18        8.51        7.87     14.34 o 
   5   7  18       10.22       39.49     16.08 o 
  -3   8  18      138.53      150.30     20.71 o 
  -2   8  18      210.54      223.82     16.89 o 
  -2   8  18      252.89      281.82     14.79 o 
  -1   8  18      320.81      354.70     22.12 o 
   0   8  18       14.79       32.37     12.05 o 
   0   8  18       17.77       18.27     12.59 o 
   1   8  18       18.15        4.84     12.14 o 
   1   8  18       15.11        0.60     12.23 o 
 -13   0  19      146.70      174.62     24.43 o 
 -13   0  19      176.21      156.16     23.29 o 
 -11   0  19     1088.45     1186.61     47.70 o 
 -11   0  19     1307.37     1339.95     57.58 o 
  -9   0  19       67.72       66.96     19.99 o 
  -7   0  19     1373.89     1363.15     41.08 o 
  -5   0  19       28.16       36.31      8.78 o 
  -5   0  19       33.83       36.94      9.44 o 
  -3   0  19      448.32      427.10     14.43 o 
  -3   0  19      373.25      355.72     12.56 o 
  -1   0  19     1789.06     1707.00     38.02 o 
  -1   0  19     2148.91     2079.23     45.38 o 
   1   0  19     4162.86     4021.89    104.08 o 
   1   0  19     2160.28     2249.97     83.94 o 
   3   0  19     1265.01     1264.21     30.23 o 
   5   0  19      271.00      307.28     12.71 o 
   5   0  19      225.62      223.70     10.94 o 
   7   0  19     2403.94     2327.87     63.72 o 
   7   0  19     2887.46     3000.82     79.76 o 
   9   0  19      103.18       88.21     19.75 o 
   9   0  19       85.90       93.44     15.09 o 
  11   0  19      238.94      292.85     31.65 o 
 -14   1  19       44.87       35.89     20.38 o 
 -13   1  19      166.64      203.32     21.22 o 
 -13   1  19      200.15      199.29     17.16 o 
 -12   1  19      120.39      137.92     25.37 o 
 -11   1  19      133.15      147.63     15.00 o 
 -11   1  19      110.86      160.70     17.43 o 
 -10   1  19        9.90        9.08     10.91 o 
 -10   1  19       11.90       32.13     12.80 o 
  -9   1  19      657.58      675.20     22.51 o 
  -8   1  19      426.35      400.45     20.26 o 
  -8   1  19      354.95      373.46     11.54 o 
  -7   1  19     1874.23     1911.52     35.58 o 
  -6   1  19     1212.16     1281.07     25.34 o 
  -6   1  19     1455.97     1347.52     27.89 o 
  -5   1  19     1892.97     1941.67     32.19 o 
  -5   1  19     2273.71     2148.20     36.79 o 
  -4   1  19     1647.51     1661.26     31.71 o 
  -3   1  19        8.44        7.87      4.87 o 
  -3   1  19        7.03        8.87      5.02 o 
  -2   1  19      777.54      784.03     14.79 o 
  -1   1  19       61.69       59.30      5.05 o 
  -1   1  19       74.10       63.78      5.08 o 
   0   1  19      874.46      845.37     15.24 o 
   0   1  19      728.03      694.38     12.08 o 
   1   1  19     1004.15     1051.34     25.16 o 
   1   1  19     1681.34     1639.05     37.90 o 
   2   1  19     1025.40     1010.70     19.33 o 
   2   1  19      853.70      783.22     14.40 o 
   3   1  19      813.47      792.12     16.80 o 
   4   1  19       43.28       45.41      6.34 o 
   4   1  19       36.03       27.44      5.86 o 
   5   1  19      890.58      902.84     17.97 o 
   5   1  19     1069.71     1132.18     21.19 o 
   6   1  19      818.96      819.41     25.94 o 
   7   1  19       91.31       99.27     10.85 o 
   7   1  19      109.68      112.97     10.40 o 
   8   1  19      183.84      199.11     15.15 o 
   9   1  19      110.78      121.15     12.89 o 
   9   1  19      133.06      143.27     12.05 o 
  10   1  19       69.55       80.70     22.24 o 
  10   1  19       62.08       83.37     21.52 o 
  11   1  19      140.90      124.25     23.50 o 
  11   1  19      139.48      181.32     67.92 o 
  12   1  19      109.44       97.71     15.21 o 
  12   1  19      131.45      159.80     14.25 o 
 -13   2  19       74.47       96.63     15.69 o 
 -13   2  19       62.00       63.90     23.38 o 
 -12   2  19      643.36      687.62     44.90 o 
 -11   2  19       54.83       89.38     21.37 o 
 -11   2  19       65.86       80.10     14.28 o 
 -10   2  19      471.61      509.54     22.24 o 
 -10   2  19      566.47      588.68     24.52 o 
  -9   2  19       40.85       23.23     18.24 o 
  -8   2  19        0.59        8.60     10.79 o 
  -8   2  19        0.71        7.18     12.05 o 
  -7   2  19      260.80      313.08     18.84 o 
  -6   2  19        5.74        1.92      5.92 o 
  -6   2  19        6.90       -2.83      7.21 o 
  -5   2  19      157.56      154.48      6.73 o 
  -5   2  19      189.25      177.77      8.36 o 
  -4   2  19      121.86      122.11      9.71 o 
  -3   2  19      144.28      150.81      6.79 o 
  -3   2  19      173.29      180.45      6.82 o 
  -2   2  19      906.39      928.74     17.85 o 
  -1   2  19      681.97      680.64     12.20 o 
  -1   2  19      567.77      566.23     12.56 o 
   0   2  19     1750.64     1728.70     25.37 o 
   0   2  19     1457.49     1395.40     22.09 o 
   1   2  19      122.69      120.43     10.01 o 
   1   2  19      120.35      138.82     10.19 o 
   2   2  19      394.21      349.20      8.42 o 
   2   2  19      473.50      473.60     11.00 o 
   3   2  19      266.64      267.54      9.56 o 
   4   2  19       13.66       11.12      4.96 o 
   4   2  19       16.41       17.52      5.50 o 
   5   2  19      211.65      233.04      7.75 o 
   5   2  19      176.21      182.55      6.91 o 
   6   2  19     2511.34     2500.02     43.46 o 
   6   2  19     1214.41     1456.71     58.64 o 
   7   2  19       63.20       57.52      7.78 o 
   7   2  19       75.91       83.82      8.14 o 
   8   2  19     1358.16     1332.16     29.00 o 
   9   2  19       13.93        9.47      9.92 o 
   9   2  19       16.73       15.90     11.03 o 
  10   2  19       19.35       17.46     19.11 o 
  10   2  19        3.02      -17.91     52.87 o 
  11   2  19      234.77      226.82     21.88 o 
  11   2  19      277.78      276.77     18.24 o 
 -13   3  19        6.89      -23.32     23.32 o 
 -13   3  19        8.28       43.85     20.41 o 
 -12   3  19      771.19      827.40     51.09 o 
 -11   3  19       13.96        6.34     15.42 o 
 -11   3  19       11.63       15.27     14.58 o 
 -10   3  19      103.18      133.83     15.69 o 
 -10   3  19      123.94      110.03     16.83 o 
  -9   3  19      384.83      427.86     19.60 o 
  -8   3  19       22.57       11.51     10.07 o 
  -8   3  19       27.11       43.46     13.34 o 
  -7   3  19      676.01      672.86     19.75 o 
  -6   3  19      769.37      736.03     21.67 o 
  -6   3  19      640.54      665.32     19.11 o 
  -5   3  19      710.96      695.46     17.67 o 
  -5   3  19      591.91      627.00     15.72 o 
  -4   3  19      484.38      501.28     15.51 o 
  -3   3  19     1077.23     1111.20     19.78 o 
  -3   3  19     1293.89     1267.28     21.22 o 
  -2   3  19      413.72      407.33     14.16 o 
  -1   3  19      765.14      710.34     16.83 o 
  -1   3  19      919.03      916.51     16.35 o 
   0   3  19      292.99      280.98     10.64 o 
   0   3  19      351.92      351.94      9.77 o 
   1   3  19      238.15      190.61     18.57 o 
   1   3  19      195.52      188.29     11.42 o 
   2   3  19      690.95      716.50     15.51 o 
   2   3  19      575.25      525.59     12.65 o 
   3   3  19     1469.29     1591.23     27.86 o 
   4   3  19       83.39       84.78      6.37 o 
   4   3  19      100.17       97.86      7.72 o 
   5   3  19        9.27       10.49      6.76 o 
   5   3  19       11.14        7.18      7.90 o 
   6   3  19      567.45      582.70     35.70 o 
   6   3  19      500.05      441.05     17.73 o 
   7   3  19       33.12       39.28      8.57 o 
   7   3  19       39.78       50.46     10.43 o 
   8   3  19      416.97      419.14     15.87 o 
   9   3  19      153.50      155.11     10.85 o 
   9   3  19      184.38      203.74     13.73 o 
  10   3  19      261.34      212.49     23.08 o 
  10   3  19       71.91      100.68     20.44 o 
  11   3  19       30.69      103.96     62.00 o 
  11   3  19      403.90      431.55     33.75 o 
 -12   4  19      286.12      341.69     34.29 o 
 -11   4  19      244.78      250.26     49.23 o 
 -11   4  19      233.31      261.32     28.40 o 
 -11   4  19      280.24      322.69     19.54 o 
 -10   4  19        0.69       13.95     14.01 o 
 -10   4  19        0.58      -14.40     14.40 o 
  -9   4  19      401.04      416.46     22.60 o 
  -8   4  19      392.69      361.86     16.17 o 
  -8   4  19      326.93      301.27     17.01 o 
  -7   4  19      208.73      205.75     19.99 o 
  -6   4  19       19.87        9.80     13.76 o 
  -6   4  19       16.54        1.02     10.58 o 
  -5   4  19       38.71       36.19      9.56 o 
  -5   4  19       32.22       12.44     11.18 o 
  -4   4  19     1904.20     1842.58     48.99 o 
  -3   4  19        0.20       -6.01      8.23 o 
  -3   4  19        0.24       -7.54      7.54 o 
  -2   4  19      563.95      529.53     21.88 o 
  -1   4  19      320.54      295.07     12.71 o 
  -1   4  19      385.01      385.21     12.86 o 
   0   4  19      107.36      112.13     10.22 o 
   0   4  19       89.38       80.64      8.87 o 
   1   4  19      979.57      937.07     32.07 o 
   1   4  19      539.34      582.76     28.16 o 
   2   4  19      414.53      380.94     17.61 o 
   2   4  19      345.12      299.58     15.27 o 
   3   4  19      711.15      670.06     23.98 o 
   4   4  19      891.51      890.63     29.03 o 
   4   4  19      742.22      665.74     22.45 o 
   5   4  19      144.67      165.72     11.45 o 
   5   4  19      120.45      113.73     10.55 o 
   6   4  19      216.75      207.74     18.96 o 
   7   4  19      213.81      210.47     12.77 o 
   7   4  19      256.82      237.88     13.34 o 
   8   4  19       61.03       58.07     14.82 o 
   9   4  19      120.70       96.32     13.04 o 
   9   4  19      144.98      118.69     12.23 o 
  10   4  19      161.24      157.94     21.49 o 
  10   4  19      556.54      596.04     28.73 o 
 -11   5  19       17.88        7.96     17.85 o 
 -11   5  19       21.48      -17.13     52.57 o 
 -10   5  19      276.09      265.44     20.86 o 
 -10   5  19      331.62      276.11     54.31 o 
  -9   5  19      116.24      139.93     20.14 o 
  -8   5  19      273.11      221.80     17.73 o 
  -8   5  19      328.04      316.53     13.16 o 
  -7   5  19      115.24       92.09     19.60 o 
  -6   5  19       52.98       50.91     10.28 o 
  -6   5  19       44.11       32.43     12.35 o 
  -5   5  19      243.05      236.35     11.72 o 
  -5   5  19      202.35      221.98     14.73 o 
  -4   5  19      313.49      263.76     19.96 o 
  -3   5  19      107.26      110.27     11.72 o 
  -3   5  19      128.84      120.82      9.59 o 
  -2   5  19     1547.02     1505.34     43.04 o 
  -1   5  19       82.54       77.42     11.09 o 
  -1   5  19       99.14       87.28     10.13 o 
   0   5  19       54.29       54.67     10.16 o 
   0   5  19       45.20       43.43     10.37 o 
   1   5  19      101.41      106.84     13.83 o 
   1   5  19      186.32      186.61     29.33 o 
   2   5  19       64.69       63.75     11.24 o 
   2   5  19       53.85       30.14     10.31 o 
   3   5  19       76.80       83.64     24.01 o 
   4   5  19      258.42      247.59     14.55 o 
   4   5  19      215.14      190.43     13.70 o 
   5   5  19       59.13       60.65     12.65 o 
   5   5  19       49.23       43.25     11.72 o 
   6   5  19      189.62      186.88     21.85 o 
   7   5  19       10.97       20.65     12.68 o 
   7   5  19        9.13       -1.80     11.75 o 
   8   5  19      692.43      677.64     27.41 o 
   9   5  19      135.48      139.69     15.39 o 
   9   5  19      162.73      169.93     16.14 o 
  -9   6  19      427.48      408.08     27.20 o 
  -8   6  19      117.83      106.09     18.84 o 
  -8   6  19      141.53      161.93     14.58 o 
  -7   6  19       88.98        6.85     24.04 o 
  -6   6  19        0.19        1.08     12.44 o 
  -6   6  19        0.16      -14.22     14.22 o 
  -5   6  19        0.88      -14.79     14.79 o 
  -5   6  19        1.05      -11.72     11.72 o 
  -4   6  19      456.37      426.86     22.15 o 
  -3   6  19      243.77      247.20     13.52 o 
  -3   6  19      292.80      250.29     14.31 o 
  -2   6  19      246.86      247.08     16.14 o 
  -1   6  19        7.76       -5.41      9.56 o 
  -1   6  19        9.32        7.24     10.04 o 
   0   6  19       88.28       85.93     12.14 o 
   0   6  19      106.04      112.55     13.07 o 
   1   6  19       68.21       61.73     18.03 o 
   2   6  19      500.30      485.65     19.99 o 
   2   6  19      416.52      391.58     17.76 o 
   3   6  19      504.59      447.63     32.37 o 
   4   6  19      202.10      201.49     14.79 o 
   4   6  19      168.26      165.48     13.64 o 
   5   6  19      287.47      286.90     16.44 o 
   5   6  19      345.30      369.07     18.60 o 
   6   6  19        0.77       28.76     21.91 o 
   7   6  19        6.05        6.58     12.92 o 
   7   6  19        7.27       -4.90     12.98 o 
  -7   7  19       47.83       32.46     17.49 o 
  -7   7  19       57.45       63.20     14.49 o 
  -6   7  19        6.31       11.54     13.31 o 
  -6   7  19        5.26      -12.20     12.20 o 
  -5   7  19        9.63        1.38     13.01 o 
  -5   7  19       11.57       12.29     12.65 o 
  -4   7  19       19.95       -4.15     19.72 o 
  -3   7  19      557.57      578.40     21.52 o 
  -3   7  19      464.20      429.42     21.04 o 
  -2   7  19       14.44       -5.71     17.64 o 
  -1   7  19      480.25      454.06     20.56 o 
  -1   7  19      576.85      603.43     20.98 o 
   0   7  19       10.63        2.98     12.08 o 
   0   7  19        8.85       -3.67     11.36 o 
   1   7  19       89.15       72.76     19.57 o 
   2   7  19        3.75       -6.52     12.11 o 
   2   7  19        3.12        8.23     11.78 o 
   3   7  19      618.97      700.78     35.04 o 
   4   7  19       12.56      -13.70     16.11 o 
   4   7  19       10.46       10.28     15.00 o 
 -12   0  20     1352.23     1575.00     58.88 o 
 -12   0  20     1624.22     1751.75     72.10 o 
 -10   0  20      574.35      642.11     40.39 o 
  -8   0  20     2288.02     2286.60     63.84 o 
  -6   0  20     1634.21     1570.23     44.99 o 
  -6   0  20     1360.55     1422.27     41.08 o 
  -4   0  20      314.85      304.15     15.45 o 
  -4   0  20      378.17      364.26     14.34 o 
  -2   0  20     1314.19     1289.25     30.32 o 
  -2   0  20     1094.12     1100.99     26.63 o 
   0   0  20     4789.61     4726.61    121.63 o 
   2   0  20       93.05       85.26     11.30 o 
   4   0  20      699.54      712.71     20.44 o 
   4   0  20      582.40      584.74     17.97 o 
   6   0  20     2302.92     2325.34     63.29 o 
   6   0  20     1917.29     1842.58     51.72 o 
   8   0  20      137.65      135.55     15.15 o 
   8   0  20      114.60      108.05     14.16 o 
  10   0  20       77.43       36.40     28.28 o 
 -13   1  20      122.03      132.45     26.54 o 
 -12   1  20      148.10      198.72     45.62 o 
 -12   1  20      105.34      105.04     15.60 o 
 -12   1  20       87.70      115.35     22.81 o 
 -11   1  20       33.76       45.92     15.60 o 
 -11   1  20       40.55       53.50     14.67 o 
 -10   1  20      668.93      750.28     24.13 o 
  -9   1  20        6.06        6.88     10.46 o 
  -9   1  20        7.28      -11.39     11.99 o 
  -8   1  20     1186.51     1269.32     31.47 o 
  -7   1  20      485.42      436.42     16.92 o 
  -7   1  20      404.14      449.49     13.19 o 
  -6   1  20     1154.06     1246.39     25.07 o 
  -6   1  20     1386.19     1354.77     25.46 o 
  -5   1  20      192.65      191.27     12.11 o 
  -4   1  20        0.65       -4.33      5.62 o 
  -4   1  20        0.54        1.20      6.28 o 
  -3   1  20      480.94      481.23     14.43 o 
  -2   1  20      294.70      286.66      9.20 o 
  -2   1  20      353.98      319.63      9.14 o 
  -1   1  20     1000.82      992.46     17.25 o 
  -1   1  20     1202.12     1193.94     20.35 o 
   0   1  20     1985.41     2053.80     53.89 o 
   0   1  20     3131.58     3040.10     56.80 o 
   1   1  20     1701.40     1639.65     32.43 o 
   1   1  20     1416.49     1328.08     21.76 o 
   2   1  20      205.89      217.83      9.11 o 
   3   1  20      210.22      211.40      8.14 o 
   3   1  20      252.50      269.53      9.32 o 
   4   1  20      393.61      411.18     11.63 o 
   4   1  20      472.78      505.49     13.19 o 
   5   1  20       10.29       23.41     16.83 o 
   6   1  20       19.93       14.31      9.95 o 
   6   1  20       23.94       21.31      9.38 o 
   7   1  20      858.18      839.84     24.31 o 
   8   1  20      189.43      171.46     13.10 o 
   8   1  20      227.53      214.53     12.62 o 
   9   1  20        3.30       -3.46     21.46 o 
   9   1  20        1.67       22.87     55.09 o
[truncated: 79,402 more chars]
